# Supplementary material for: Gene Decay in Shigella as an Incipient Stage of Host-Adaptation
Source: PLoS One. 2011 Nov 16;6(11):e27754. doi: 10.1371/journal.pone.0027754 (PMC3218036; doi:10.1371/journal.pone.0027754)
Supplement: Table S1 — Detailed list of decayed genes in the five Shigella strains. (XLS) [file pone.0027754.s001.xls]

## Sheet: Sheet1
Table S1: Detailed list of decayed genes in the five Shigella strains.
Note:
"fun" indicates this gene is functional;
"iXXX" indicates an indel (including frameshift) inactivation taking place at the site of XXXth aa;
"stXXX" indicates a nonsense mutation taking place at the site of XXXth aa;
"THXXX" indicates a 5'end truncation, with 1st aa ~ XXXth aa being truncated;
"TTXXX" indicates a 3'end truncation, with XXXth aa ~ last aa being truncated;
"del" indicates gene deletion.
ID	SBO	SDY	SF2a	SF5	SSON	O157	CFT	IAI1	name	product
b0001	fun	fun	fun	fun	fun	fun	fun	fun	thrL	thr operon leader peptide
b0002	fun	fun	fun	fun	fun	fun	fun	fun	thrA	fused aspartokinase I and homoserine dehydrogenase I
b0003	fun	fun	fun	fun	fun	fun	fun	fun	thrB	homoserine kinase
b0004	fun	fun	fun	fun	fun	fun	fun	fun	thrC	threonine synthase
b0005	fun	TT70;	fun	fun	fun	TT70;	fun	fun	yaaX	predicted protein
b0006	fun	fun	fun	fun	fun	fun	fun	fun	yaaA	conserved protein
b0007	iSt419;	i395;	st347;	st347;	i171;iSt258;	fun	fun	fun	yaaJ	predicted transporter
b0008	fun	fun	fun	fun	fun	fun	fun	fun	talB	transaldolase B
b0009	fun	fun	fun	fun	fun	fun	fun	fun	mog	predicted molybdochelatase
b0010	fun	fun	fun	fun	fun	fun	fun	fun	yaaH	conserved inner membrane protein associated with acetate transport
b0011	fun	fun	fun	fun	fun	fun	fun	fun	yaaW	conserved protein
b0013	TH74;	fun	fun	fun	fun	fun	fun	fun	yaaI	predicted protein
b0014	fun	fun	fun	fun	fun	fun	fun	fun	dnaK	chaperone Hsp70, co-chaperone with DnaJ
b0015	fun	fun	fun	fun	fun	fun	fun	fun	dnaJ	chaperone Hsp40, co-chaperone with DnaK
b0018	fun	fun	fun	fun	fun	fun	fun	fun	mokC	regulatory protein for HokC, overlaps CDS of hokC
b4412	fun	fun	fun	fun	fun	fun	fun	fun	hokC	toxic membrane protein, small
b0019	fun	fun	fun	fun	fun	fun	fun	fun	nhaA	sodium-proton antiporter
b0020	fun	fun	fun	fun	fun	fun	fun	fun	nhaR	DNA-binding transcriptional activator
b0023	fun	fun	fun	fun	fun	fun	fun	fun	rpsT	30S ribosomal subunit protein S20
b0024	fun	fun	fun	fun	fun	fun	fun	fun	yaaY	predicted protein
b0025	fun	fun	fun	fun	fun	fun	fun	fun	ribF	bifunctional riboflavin kinase/FAD synthetase
b0026	fun	fun	fun	fun	fun	fun	fun	fun	ileS	isoleucyl-tRNA synthetase
b0027	fun	fun	fun	fun	fun	fun	fun	fun	lspA	prolipoprotein signal peptidase (signal peptidase II)
b0028	fun	fun	fun	fun	fun	fun	fun	fun	fkpB	FKBP-type peptidyl-prolyl cis-trans isomerase (rotamase)
b0029	fun	fun	fun	fun	fun	fun	fun	fun	ispH	1-hydroxy-2-methyl-2-(E)-butenyl 4-diphosphate reductase, 4Fe-4S protein
b0030	fun	fun	fun	fun	fun	fun	st64;	fun	rihC	ribonucleoside hydrolase 3
b0031	fun	fun	fun	fun	fun	fun	fun	fun	dapB	dihydrodipicolinate reductase
b0032	fun	fun	fun	fun	fun	fun	fun	fun	carA	carbamoyl phosphate synthetase small subunit, glutamine amidotransferase
b0033	fun	fun	fun	fun	fun	fun	fun	fun	carB	carbamoyl-phosphate synthase large subunit
b0034	del	st119;	fun	fun	fun	fun	fun	fun	caiF	DNA-binding transcriptional activator
b0035	del	fun	fun	fun	fun	fun	fun	fun	caiE	predicted acyl transferase
b0036	del	fun	fun	fun	fun	fun	fun	fun	caiD	crotonobetainyl CoA hydratase
b0037	del	fun	fun	i485;	fun	fun	fun	fun	caiC	predicted crotonobetaine CoA ligase:carnitine CoA ligase
b0038	del	fun	fun	fun	st48;	fun	fun	fun	caiB	crotonobetainyl CoA:carnitine CoA transferase
b0039	del	fun	fun	fun	fun	fun	fun	fun	caiA	crotonobetaine reductase subunit II, FAD-binding
b0040	del	fun	fun	fun	fun	fun	fun	fun	caiT	predicted transporter
b0041	del	fun	fun	fun	fun	fun	fun	fun	fixA	predicted electron transfer flavoprotein subunit, ETFP adenine nucleotide-binding domain
b0042	del	fun	st264;	st264;	fun	fun	i138;	fun	fixB	predicted electron transfer flavoprotein, NAD/FAD-binding domain and ETFP adenine nucleotide-binding domain-like
b0043	del	i49;	fun	fun	fun	fun	fun	fun	fixC	predicted oxidoreductase with FAD/NAD(P)-binding domain
b0044	del	fun	fun	fun	fun	fun	fun	fun	fixX	predicted 4Fe-4S ferredoxin-type protein
b0045	i424;	st307;st388;	fun	fun	st229;	fun	fun	fun	yaaU	predicted transporter
b0046	fun	fun	fun	fun	fun	fun	fun	fun	kefF	flavoprotein subunit for the KefC potassium efflux system
b0047	fun	i182;	fun	fun	fun	fun	fun	fun	kefC	potassium:proton antiporter
b0048	fun	fun	fun	fun	fun	fun	fun	fun	folA	dihydrofolate reductase
b0049	fun	fun	fun	fun	fun	fun	fun	fun	apaH	diadenosine tetraphosphatase
b0050	fun	fun	fun	fun	fun	fun	fun	fun	apaG	protein associated with Co2+ and Mg2+ efflux
b0051	fun	fun	fun	fun	fun	fun	fun	fun	rsmA	S-adenosylmethionine-6-N',N'-adenosyl (rRNA) dimethyltransferase
b0052	fun	fun	fun	fun	fun	fun	fun	fun	pdxA	4-hydroxy-L-threonine phosphate dehydrogenase, NAD-dependent
b0053	fun	fun	fun	fun	fun	fun	fun	fun	surA	peptidyl-prolyl cis-trans isomerase (PPIase)
b0054	fun	fun	fun	fun	fun	fun	fun	fun	lptD	exported protein required for envelope biosynthesis and integrity
b0055	fun	fun	fun	fun	fun	fun	fun	fun	djlA	DnaJ-like protein, membrane anchored
b0058	fun	fun	i188;	fun	fun	fun	fun	fun	rluA	pseudouridine synthase for 23S rRNA (position 746) and tRNAphe(position 32)
b0059	fun	fun	fun	fun	fun	fun	fun	fun	hepA	RNA polymerase-associated helicase protein (ATPase and RNA polymerase recycling factor)
b0060	fun	iSt194;iSt300;st650;	fun	fun	fun	fun	fun	fun	polB	DNA polymerase II
b0061	fun	fun	fun	fun	fun	fun	fun	fun	araD	L-ribulose-5-phosphate 4-epimerase
b0062	fun	fun	i222;	fun	fun	fun	fun	fun	araA	L-arabinose isomerase
b0063	fun	fun	fun	fun	fun	fun	fun	fun	araB	L-ribulokinase
b0064	fun	fun	fun	fun	fun	fun	iSt279;	fun	araC	DNA-binding transcriptional dual regulator
b0065	fun	fun	fun	fun	fun	fun	fun	fun	yabI	conserved inner membrane protein
b0066	fun	fun	fun	fun	fun	fun	fun	fun	thiQ	thiamin transporter subunit
b0067	fun	fun	fun	fun	fun	fun	fun	fun	thiP	fused thiamin transporter subunits of ABC superfamily: membrane components
b0068	fun	fun	fun	fun	fun	fun	fun	fun	thiB	thiamin transporter subunit
b0069	fun	fun	fun	fun	fun	fun	fun	fun	sgrR	DNA-binding transcriptional regulator
b4662	fun	fun	fun	fun	fun	fun	fun	fun	sgrT	Inhibitor of glucose uptake
b0070	fun	del	fun	st144;	i371;	del	del	fun	setA	broad specificity sugar efflux system
b0071	fun	fun	fun	fun	fun	fun	fun	fun	leuD	3-isopropylmalate isomerase subunit
b0072	fun	fun	fun	fun	fun	fun	fun	fun	leuC	3-isopropylmalate isomerase subunit, dehydratase component
b0073	fun	fun	fun	fun	fun	fun	fun	fun	leuB	3-isopropylmalate dehydrogenase
b0074	fun	fun	fun	fun	fun	fun	fun	fun	leuA	2-isopropylmalate synthase
b0076	fun	TH128;	fun	fun	fun	fun	fun	fun	leuO	DNA-binding transcriptional activator
b0077	fun	fun	fun	fun	fun	fun	fun	fun	ilvI	acetolactate synthase III, large subunit
b0078	fun	fun	fun	fun	fun	fun	fun	fun	ilvH	acetolactate synthase III, thiamin-dependent, small subunit
b0080	fun	fun	fun	fun	fun	fun	fun	fun	fruR	DNA-binding transcriptional dual regulator
b0081	fun	fun	fun	fun	fun	fun	fun	fun	mraZ	conserved protein
b0082	fun	fun	fun	fun	fun	fun	fun	fun	mraW	S-adenosyl-dependent methyltransferase activity on membrane-located substrates
b0083	fun	fun	fun	fun	fun	fun	fun	fun	ftsL	membrane bound cell division protein at septum containing leucine zipper motif
b0084	fun	fun	fun	fun	fun	fun	fun	fun	ftsI	transpeptidase involved in septal peptidoglycan synthesis (penicillin-binding protein 3)
b0085	fun	fun	fun	fun	fun	fun	fun	fun	murE	UDP-N-acetylmuramoyl-L-alanyl-D-glutamate:meso- diaminopimelate ligase
b0086	fun	fun	fun	fun	fun	fun	fun	fun	murF	UDP-N-acetylmuramoyl-tripeptide:D-alanyl-D- alanine ligase
b0087	fun	fun	fun	fun	fun	fun	fun	fun	mraY	phospho-N-acetylmuramoyl-pentapeptide transferase
b0088	fun	fun	fun	fun	fun	fun	fun	fun	murD	UDP-N-acetylmuramoyl-L-alanine:D-glutamate ligase
b0089	fun	fun	fun	fun	fun	fun	fun	fun	ftsW	integral membrane protein involved in stabilizing FstZ ring during cell division
b0090	fun	fun	fun	fun	fun	fun	fun	fun	murG	N-acetylglucosaminyl transferase
b0091	fun	fun	fun	fun	fun	fun	fun	fun	murC	UDP-N-acetylmuramate:L-alanine ligase
b0092	fun	fun	fun	fun	fun	fun	fun	fun	ddlB	D-alanine:D-alanine ligase
b0093	fun	fun	fun	fun	fun	fun	fun	fun	ftsQ	membrane anchored protein involved in growth of wall at septum
b0094	fun	fun	fun	fun	fun	fun	fun	fun	ftsA	ATP-binding cell division protein involved in recruitment of FtsK to Z ring
b0095	fun	fun	fun	fun	fun	fun	fun	fun	ftsZ	GTP-binding tubulin-like cell division protein
b0096	fun	fun	fun	fun	fun	fun	fun	fun	lpxC	UDP-3-O-acyl N-acetylglucosamine deacetylase
b0097	fun	fun	fun	fun	fun	fun	fun	fun	secM	regulator of secA translation
b0098	fun	fun	fun	fun	fun	fun	fun	fun	secA	preprotein translocase subunit, ATPase
b0099	fun	fun	fun	fun	fun	fun	fun	fun	mutT	nucleoside triphosphate pyrophosphohydrolase, marked preference for dGTP
b0101	fun	fun	fun	fun	fun	fun	fun	fun	yacG	DNA gyrase inhibitor
b0102	fun	fun	fun	fun	fun	fun	fun	fun	yacF	conserved protein
b0103	fun	fun	fun	fun	fun	fun	fun	fun	coaE	dephospho-CoA kinase
b0104	fun	fun	fun	fun	fun	fun	fun	fun	guaC	GMP reductase
b0106	fun	st117;	fun	fun	fun	fun	fun	fun	hofC	assembly protein in type IV pilin biogenesis, transmembrane protein
b0107	i291;	i445;	i229;	i229;	i297;	fun	fun	fun	hofB	conserved protein with nucleoside triphosphate hydrolase domain
b0108	iSt64;	fun	fun	fun	fun	fun	fun	fun	ppdD	predicted major pilin subunit
b0109	fun	fun	fun	fun	fun	fun	fun	fun	nadC	quinolinate phosphoribosyltransferase
b0110	fun	fun	fun	fun	fun	fun	fun	fun	ampD	N-acetyl-anhydromuranmyl-L-alanine amidase
b0111	fun	fun	fun	fun	fun	fun	fun	fun	ampE	predicted inner membrane protein
b0112	fun	fun	fun	fun	fun	fun	fun	fun	aroP	aromatic amino acid transporter
b0113	fun	fun	fun	fun	fun	fun	fun	fun	pdhR	DNA-binding transcriptional dual regulator
b0114	fun	fun	fun	fun	fun	fun	fun	fun	aceE	pyruvate dehydrogenase, decarboxylase component E1, thiamin-binding
b0115	fun	fun	fun	fun	fun	fun	i202;	fun	aceF	pyruvate dehydrogenase, dihydrolipoyltransacetylase component E2
b0116	fun	fun	fun	fun	fun	fun	fun	fun	lpd	lipoamide dehydrogenase, E3 component is part of three enzyme complexes
b0117	fun	TT368;i216;	st303;	fun	fun	fun	fun	fun	yacH	predicted protein
b0118	fun	fun	fun	fun	fun	fun	fun	fun	acnB	bifunctional aconitate hydratase 2/2-methylisocitrate dehydratase
b0119	fun	fun	fun	fun	fun	fun	fun	fun	yacL	conserved protein
b0120	fun	fun	fun	fun	fun	fun	fun	fun	speD	S-adenosylmethionine decarboxylase
b0121	fun	fun	fun	fun	fun	fun	fun	fun	speE	spermidine synthase (putrescine aminopropyltransferase)
b0122	fun	fun	fun	fun	fun	fun	fun	fun	yacC	predicted protein
b0123	fun	fun	fun	fun	fun	fun	fun	fun	cueO	multicopper oxidase (laccase)
b0124	fun	st55;i502;	fun	fun	fun	fun	fun	fun	gcd	glucose dehydrogenase
b0125	fun	fun	fun	fun	fun	fun	fun	fun	hpt	hypoxanthine phosphoribosyltransferase
b0126	fun	fun	fun	fun	fun	fun	fun	fun	can	carbonic anhydrase
b0127	fun	fun	fun	fun	fun	fun	fun	fun	yadG	predicted transporter subunit: ATP-binding component of ABC superfamily
b0128	fun	fun	fun	fun	fun	fun	fun	fun	yadH	predicted transporter subunit: membrane component of ABC superfamily
b0129	fun	fun	fun	fun	fun	fun	fun	fun	yadI	predicted PTS Enzyme IIA
b0130	i124;	i126;	fun	fun	fun	fun	fun	fun	yadE	predicted polysaccharide deacetylase lipoprotein
b0131	fun	fun	fun	fun	fun	fun	fun	fun	panD	aspartate 1-decarboxylase
b0132	fun	fun	fun	fun	fun	fun	fun	fun	yadD	predicted transposase
b0133	fun	fun	fun	fun	fun	fun	i25;	fun	panC	pantothenate synthetase
b0134	fun	fun	fun	fun	fun	fun	fun	fun	panB	3-methyl-2-oxobutanoate hydroxymethyltransferase
b0139	TT300;i89;	del	del	del	i396;i440;i527;	del	fun	fun	htrE	predicted outer membrane usher protein
b0140	fun	del	del	del	fun	del	fun	fun	ecpD	predicted periplasmic pilin chaperone
b0141	TT124;	del	del	del	fun	del	fun	fun	yadN	predicted fimbrial-like adhesin protein
b0142	fun	fun	fun	fun	fun	fun	fun	fun	folK	2-amino-4-hydroxy-6-hydroxymethyldihyropteridine pyrophosphokinase
b0143	fun	fun	fun	fun	fun	fun	fun	fun	pcnB	poly(A) polymerase I
b0144	fun	fun	fun	fun	fun	fun	fun	fun	yadB	glutamyl-Q tRNA(Asp) synthetase
b0145	fun	fun	fun	fun	fun	fun	fun	fun	dksA	DNA-binding transcriptional regulator of rRNA transcription, DnaK suppressor protein
b0146	fun	fun	fun	fun	fun	fun	fun	fun	sfsA	predicted DNA-binding transcriptional regulator
b0147	fun	fun	fun	fun	fun	fun	fun	fun	ligT	2'-5' RNA ligase
b0148	fun	st626;st745;	fun	fun	fun	fun	fun	fun	hrpB	predicted ATP-dependent helicase
b0149	fun	fun	fun	fun	fun	fun	fun	fun	mrcB	fused glycosyl transferase and transpeptidase
b0150	fun	fun	fun	fun	fun	fun	fun	fun	fhuA	ferrichrome outer membrane transporter
b0151	fun	fun	fun	fun	fun	fun	fun	fun	fhuC	iron-hydroxamate transporter subunit
b0152	fun	fun	fun	fun	fun	fun	fun	fun	fhuD	iron-hydroxamate transporter subunit
b0153	fun	fun	fun	fun	fun	fun	fun	fun	fhuB	fused iron-hydroxamate transporter subunits of ABC superfamily: membrane components
b0154	fun	fun	fun	fun	fun	fun	fun	fun	hemL	glutamate-1-semialdehyde aminotransferase (aminomutase)
b0155	fun	fun	fun	fun	fun	fun	fun	fun	clcA	chloride channel, voltage-gated
b0156	fun	fun	fun	fun	fun	fun	fun	fun	erpA	conserved protein
b0157	fun	fun	fun	fun	fun	fun	fun	fun	yadS	conserved inner membrane protein
b0158	i245;	fun	fun	fun	fun	fun	fun	fun	btuF	vitamin B12 transporter subunit: periplasmic-binding component of ABC superfamily
b0159	fun	fun	fun	fun	fun	fun	fun	fun	mtn	5'-methylthioadenosine/S-adenosylhomocysteine nucleosidase
b0160	fun	iSt331;	i461;	fun	iSt279;	fun	fun	fun	dgt	deoxyguanosine triphosphate triphosphohydrolase
b0161	fun	fun	fun	fun	fun	fun	fun	fun	degP	serine endoprotease (protease Do), membrane-associated
b0162	fun	st276;	i150;	i150;	fun	fun	fun	fun	cdaR	DNA-binding transcriptional activator
b0163	fun	fun	fun	fun	fun	fun	fun	fun	yaeH	conserved protein
b0164	fun	del	del	del	fun	del	del	del	yaeI	predicted phosphatase
b0166	fun	fun	fun	fun	fun	fun	fun	fun	dapD	2,3,4,5-tetrahydropyridine-2-carboxylate N-succinyltransferase
b0167	fun	fun	fun	fun	fun	fun	fun	fun	glnD	uridylyltransferase
b0168	fun	fun	fun	fun	fun	fun	fun	fun	map	methionine aminopeptidase
b0169	fun	fun	fun	fun	fun	fun	fun	fun	rpsB	30S ribosomal subunit protein S2
b0170	fun	fun	fun	fun	fun	fun	fun	fun	tsf	protein chain elongation factor EF-Ts
b0171	fun	fun	fun	fun	fun	fun	fun	fun	pyrH	uridylate kinase
b0172	fun	fun	fun	fun	fun	fun	fun	fun	frr	ribosome recycling factor
b0173	fun	fun	fun	fun	fun	fun	i102;i155;	fun	dxr	1-deoxy-D-xylulose 5-phosphate reductoisomerase
b0174	fun	fun	fun	fun	fun	fun	fun	fun	ispU	undecaprenyl pyrophosphate synthase
b0175	fun	fun	fun	fun	fun	fun	fun	fun	cdsA	CDP-diglyceride synthase
b0176	fun	fun	fun	fun	fun	fun	fun	fun	rseP	zinc metallopeptidase
b0177	fun	fun	fun	fun	fun	fun	fun	fun	bamA	conserved protein
b0178	fun	fun	fun	fun	fun	fun	fun	fun	skp	periplasmic chaperone
b0179	fun	fun	fun	fun	fun	fun	fun	fun	lpxD	UDP-3-O-(3-hydroxymyristoyl)-glucosamine N-acyltransferase
b0180	fun	fun	fun	fun	fun	fun	fun	fun	fabZ	(3R)-hydroxymyristol acyl carrier protein dehydratase
b0181	fun	fun	fun	fun	fun	fun	fun	fun	lpxA	UDP-N-acetylglucosamine acetyltransferase
b0182	fun	fun	fun	fun	fun	fun	fun	fun	lpxB	tetraacyldisaccharide-1-P synthase
b0183	fun	fun	fun	fun	fun	fun	fun	fun	rnhB	ribonuclease HII, degrades RNA of DNA-RNA hybrids
b0184	i1106;	fun	fun	fun	fun	fun	fun	fun	dnaE	DNA polymerase III alpha subunit
b0185	fun	fun	fun	fun	fun	fun	fun	fun	accA	acetyl-CoA carboxylase, carboxytransferase, alpha subunit
b0186	i347;	i51;i146;st344;	fun	fun	fun	fun	fun	fun	ldcC	lysine decarboxylase 2, constitutive
b0187	fun	fun	fun	fun	fun	fun	fun	fun	yaeR	predicted lyase
b0188	fun	fun	fun	i144;	fun	fun	fun	fun	tilS	tRNA(Ile)-lysidine synthetase
b0189	fun	fun	fun	fun	fun	fun	fun	fun	rof	modulator of Rho-dependent transcription termination
b4406	fun	fun	fun	fun	fun	fun	fun	fun	yaeP	conserved protein
b0190	fun	fun	fun	fun	fun	st153;	fun	fun	yaeQ	conserved protein
b0191	fun	fun	fun	fun	i66;st121;	fun	fun	fun	yaeJ	conserved protein
b0192	fun	fun	fun	fun	fun	fun	fun	fun	nlpE	lipoprotein involved with copper homeostasis and adhesion
b0193	i29;	fun	fun	fun	fun	fun	fun	i184;	yaeF	predicted lipoprotein
b0194	fun	fun	fun	fun	fun	fun	fun	fun	proS	prolyl-tRNA synthetase
b0195	fun	fun	fun	fun	fun	fun	fun	fun	yaeB	conserved protein
b0196	fun	fun	fun	fun	fun	fun	fun	fun	rcsF	predicted outer membrane protein, signal
b0197	fun	fun	fun	fun	fun	fun	fun	fun	metQ	DL-methionine transporter subunit
b0198	fun	fun	fun	fun	fun	fun	fun	fun	metI	DL-methionine transporter subunit
b0199	fun	fun	fun	fun	fun	fun	fun	fun	metN	DL-methionine transporter subunit
b0200	fun	fun	fun	fun	fun	fun	fun	fun	gmhB	D,D-heptose 1,7-bisphosphate phosphatase
b0207	fun	i246;	fun	fun	fun	fun	fun	fun	dkgB	2,5-diketo-D-gluconate reductase B
b0208	fun	fun	fun	fun	fun	fun	fun	fun	yafC	predicted DNA-binding transcriptional regulator
b0209	fun	fun	fun	fun	fun	fun	fun	fun	yafD	conserved protein
b0210	fun	fun	fun	fun	fun	fun	fun	fun	yafE	predicted S-adenosyl-L-methionine-dependent methyltransferase
b0211	fun	fun	fun	fun	fun	fun	fun	fun	mltD	predicted membrane-bound lytic murein transglycosylase D
b0212	fun	fun	fun	fun	fun	fun	fun	fun	gloB	predicted hydroxyacylglutathione hydrolase
b0213	fun	fun	fun	fun	fun	fun	fun	fun	yafS	predicted S-adenosyl-L-methionine-dependent methyltransferase
b0214	fun	fun	fun	fun	fun	fun	fun	fun	rnhA	ribonuclease HI, degrades RNA of DNA-RNA hybrids
b0215	fun	fun	fun	fun	fun	fun	fun	fun	dnaQ	DNA polymerase III epsilon subunit
b0217	del	del	del	del	fun	fun	del	fun	yafT	predicted aminopeptidase
b0219	fun	fun	fun	fun	fun	fun	fun	fun	yafV	predicted C-N hydrolase family amidase, NAD(P)-binding
b0220	fun	fun	fun	fun	fun	fun	fun	fun	ivy	inhibitor of vertebrate C-lysozyme
b0221	iSt169;st175;	st156;	fun	fun	fun	fun	fun	fun	fadE	acyl coenzyme A dehydrogenase
b0222	fun	fun	fun	fun	fun	fun	fun	fun	lpcA	D-sedoheptulose 7-phosphate isomerase
b0223	fun	fun	fun	fun	fun	fun	fun	fun	yafJ	predicted amidotransfease
b0224	fun	fun	fun	fun	fun	fun	fun	fun	yafK	conserved protein
b0225	del	fun	del	del	fun	fun	del	fun	yafQ	predicted toxin of the YafQ-DinJ toxin-antitoxin system
b0226	del	fun	del	del	fun	fun	del	fun	dinJ	predicted antitoxin of YafQ-DinJ toxin-antitoxin system
b0227	TT124;	fun	TH74;	TH74;	fun	fun	fun	fun	yafL	predicted lipoprotein and C40 family peptidase
b0228	del	TT107;	fun	fun	fun	st99;	del	del	yafM	conserved protein
b0231	del	fun	fun	fun	fun	fun	fun	fun	dinB	DNA polymerase IV
b0232	del	del	fun	fun	del	fun	del	del	yafN	predicted antitoxin of the YafO-YafN toxin-antitoxin system
b0233	del	del	fun	fun	del	fun	del	del	yafO	predicted toxin of the YafO-YafN toxin-antitoxin system
b0234	del	st41;	fun	fun	fun	fun	fun	fun	yafP	predicted acyltransferase with acyl-CoA N-acyltransferase domain
b0237	fun	fun	fun	fun	fun	fun	fun	fun	pepD	aminoacyl-histidine dipeptidase (peptidase D)
b0238	fun	fun	fun	fun	fun	fun	fun	fun	gpt	guanine-hypoxanthine phosphoribosyltransferase
b0239	fun	fun	fun	fun	fun	fun	fun	fun	frsA	hydrolase, binds to enzyme IIA(Glc)
b0240	fun	fun	fun	fun	fun	fun	fun	fun	crl	DNA-binding transcriptional regulator
b0241	fun	del	fun	fun	fun	fun	fun	fun	phoE	outer membrane phosphoporin protein E
b0242	fun	fun	fun	fun	fun	fun	fun	fun	proB	gamma-glutamate kinase
b0243	fun	fun	fun	fun	fun	fun	fun	fun	proA	gamma-glutamylphosphate reductase
b0287	del	del	del	del	del	fun	fun	fun	yagU	conserved inner membrane protein
b0289	del	del	del	del	del	fun	fun	fun	yagV	conserved protein
b0290	TT344;	del	del	del	del	fun	fun	fun	yagW	predicted receptor
b0291	i126;i354;	del	del	del	del	fun	fun	fun	yagX	predicted aromatic compound dioxygenase
b0292	fun	del	del	del	del	fun	fun	fun	matC	predicted protein
b0293	fun	del	del	del	del	fun	fun	fun	matB	conserved protein
b0294	fun	del	del	del	del	fun	fun	fun	matA	predicted regulator
b4506	fun	del	del	del	del	fun	fun	fun	ykgO	rpmJ (L36) paralog
b0296	fun	del	del	del	del	fun	fun	fun	ykgM	rpmJ (L36) paralog
b0301	del	del	del	del	fun	fun	fun	fun	ykgB	conserved inner membrane protein
b0303	del	del	del	del	fun	fun	fun	fun	ykgI	predicted protein
b0304	del	del	del	del	fun	fun	fun	fun	ykgC	predicted oxidoreductase with FAD/NAD(P)-binding domain and dimerization domain
b0305	del	del	del	del	fun	fun	fun	fun	ykgD	predicted DNA-binding transcriptional regulator
b0306	del	del	fun	fun	fun	fun	fun	fun	ykgE	predicted oxidoreductase
b0307	del	del	fun	fun	fun	fun	fun	fun	ykgF	predicted amino acid dehydrogenase with NAD(P)-binding domain and ferridoxin-like domain
b0308	del	del	fun	fun	fun	fun	fun	fun	ykgG	predicted transporter
b0310	del	del	fun	fun	del	st139;	fun	fun	ykgH	predicted inner membrane protein
b0311	del	del	del	fun	del	fun	fun	fun	betA	choline dehydrogenase, a flavoprotein
b0312	del	del	del	fun	del	fun	fun	fun	betB	betaine aldehyde dehydrogenase, NAD-dependent
b0313	del	del	del	fun	del	fun	fun	fun	betI	DNA-binding transcriptional repressor
b0314	del	del	del	fun	del	fun	fun	fun	betT	choline transporter of high affinity
b0315	del	del	del	del	del	fun	fun	fun	yahA	predicted DNA-binding transcriptional regulator
b0316	del	del	del	del	del	i189;	fun	fun	yahB	predicted DNA-bindng transcriptional regulator
b0317	del	del	del	del	del	i36;	fun	fun	yahC	predicted inner membrane protein
b0319	del	del	del	del	fun	fun	fun	fun	yahE	predicted protein
b0320	del	del	del	del	fun	fun	fun	fun	yahF	predicted acyl-CoA synthetase with NAD(P)-binding domain and succinyl-CoA synthetase domain
b0321	del	del	del	del	fun	fun	fun	fun	yahG	conserved protein
b0323	del	del	del	del	fun	fun	fun	fun	yahI	predicted carbamate kinase-like protein
b0324	del	del	del	del	fun	fun	fun	fun	yahJ	predicted deaminase with metallo-dependent hydrolase domain
b0325	del	del	del	del	fun	fun	fun	fun	yahK	predicted oxidoreductase, Zn-dependent and NAD(P)-binding
b0326	del	del	del	del	fun	fun	del	fun	yahL	predicted protein
b0327	del	del	del	del	fun	st12;	i39;	fun	yahM	predicted protein
b0328	del	del	del	del	fun	fun	fun	fun	yahN	neutral amino-acid efflux system
b0329	del	del	del	del	del	fun	fun	fun	yahO	predicted protein
b0330	del	del	del	del	del	fun	fun	fun	prpR	DNA-binding transcriptional activator
b0331	del	del	del	del	del	fun	fun	fun	prpB	2-methylisocitrate lyase
b0333	del	del	del	del	del	fun	fun	fun	prpC	2-methylcitrate synthase
b0334	del	del	del	del	del	fun	fun	fun	prpD	2-methylcitrate dehydratase
b0335	del	del	del	del	del	fun	fun	fun	prpE	predicted propionyl-CoA synthetase with ATPase domain
b0336	del	del	del	del	del	fun	fun	fun	codB	cytosine transporter
b0337	del	del	del	del	del	fun	fun	fun	codA	cytosine deaminase
b0343	del	del	del	del	TT91;	fun	fun	fun	lacY	lactose/galactose transporter
b0344	del	del	del	del	fun	fun	fun	fun	lacZ	beta-D-galactosidase
b0345	del	del	del	del	fun	fun	i266;i294;	fun	lacI	DNA-binding transcriptional repressor
b0346	del	del	del	del	st106;	fun	del	fun	mhpR	DNA-binding transcriptional activator, 3HPP-binding
b0347	del	del	del	del	fun	fun	del	fun	mhpA	3-(3-hydroxyphenyl)propionate hydroxylase
b0348	del	del	del	del	fun	fun	del	fun	mhpB	2,3-dihydroxyphenylpropionate 1,2-dioxygenase
b0350	del	del	del	del	fun	fun	del	fun	mhpD	2-keto-4-pentenoate hydratase
b0351	del	del	del	del	fun	fun	del	fun	mhpF	acetaldehyde-CoA dehydrogenase II, NAD-binding
b0352	del	del	del	del	fun	fun	del	fun	mhpE	4-hyroxy-2-oxovalerate/4-hydroxy-2-oxopentanoic acid aldolase, class I
b0353	del	del	del	del	fun	fun	del	fun	mhpT	predicted 3-hydroxyphenylpropionic transporter
b0354	del	del	del	del	fun	fun	fun	fun	yaiL	nucleoprotein/polynucleotide-associated enzyme
b0355	del	del	del	del	fun	fun	fun	fun	frmB	predicted esterase
b0356	del	del	del	del	fun	fun	fun	fun	frmA	alcohol dehydrogenase class III/glutathione-dependent formaldehyde dehydrogenase
b0357	del	del	del	del	fun	fun	fun	fun	frmR	regulator protein that represses frmRAB operon
b0358	del	del	del	del	fun	del	fun	fun	yaiO	predicted protein
b0363	del	del	del	del	st92;	del	fun	fun	yaiP	predicted glucosyltransferase
b0364	del	del	del	del	fun	del	fun	fun	yaiS	conserved protein
b0365	fun	fun	fun	fun	fun	fun	fun	fun	tauA	taurine transporter subunit
b0366	fun	fun	fun	fun	fun	fun	fun	fun	tauB	taurine transporter subunit
b0367	fun	fun	fun	fun	fun	fun	fun	fun	tauC	taurine transporter subunit
b0368	fun	fun	fun	fun	fun	fun	fun	fun	tauD	taurine dioxygenase, 2-oxoglutarate-dependent
b0369	fun	fun	fun	fun	fun	fun	fun	fun	hemB	porphobilinogen synthase
b0375	fun	iSt92;	i103;	TT208;	fun	fun	fun	fun	yaiV	predicted DNA-binding transcriptional regulator
b0376	fun	fun	fun	fun	fun	fun	fun	fun	ampH	beta-lactamase/D-alanine carboxypeptidase
b0377	fun	fun	fun	fun	fun	fun	fun	fun	sbmA	predicted transporter
b0378	fun	fun	fun	fun	fun	fun	fun	fun	yaiW	predicted DNA-binding transcriptional regulator
b0379	fun	fun	fun	fun	fun	fun	fun	fun	yaiY	predicted inner membrane protein
b0380	fun	fun	fun	fun	fun	fun	fun	fun	yaiZ	predicted inner membrane protein
b0381	fun	fun	fun	fun	fun	fun	fun	fun	ddlA	D-alanine-D-alanine ligase A
b0382	fun	fun	fun	fun	fun	fun	fun	fun	iraP	predicted protein
b0383	fun	i341;	fun	fun	fun	fun	fun	fun	phoA	bacterial alkaline phosphatase
b0384	fun	st86;	fun	fun	fun	fun	fun	fun	psiF	conserved protein
b0385	fun	fun	fun	fun	i283;iSt336;	fun	fun	fun	adrA	predicted diguanylate cyclase
b0386	fun	fun	fun	fun	fun	fun	fun	fun	proC	pyrroline-5-carboxylate reductase, NAD(P)-binding
b0387	fun	fun	fun	fun	fun	fun	fun	fun	yaiI	conserved protein
b0388	fun	fun	fun	fun	fun	fun	fun	fun	aroL	shikimate kinase II
b0389	fun	fun	fun	fun	fun	fun	fun	fun	yaiA	predicted protein
b0390	fun	fun	fun	fun	fun	fun	fun	fun	aroM	conserved protein
b0391	fun	fun	fun	fun	fun	fun	fun	fun	yaiE	conserved protein
b0393	fun	fun	fun	fun	fun	fun	fun	fun	rdgC	DNA-binding protein, non-specific
b0394	i250;	fun	fun	fun	fun	fun	fun	fun	mak	manno(fructo)kinase
b0396	fun	iSt245;	fun	fun	fun	fun	fun	fun	araJ	predicted transporter
b0397	fun	fun	fun	fun	fun	fun	fun	fun	sbcC	exonuclease, dsDNA, ATP-dependent
b0398	fun	i252;	fun	fun	fun	fun	fun	fun	sbcD	exonuclease, dsDNA, ATP-dependent
b0399	fun	fun	fun	fun	fun	fun	fun	fun	phoB	DNA-binding response regulator in two-component regulatory system with PhoR (or CreC)
b0400	fun	i298;	fun	fun	fun	fun	fun	fun	phoR	sensory histidine kinase in two-component regulatory system with PhoB
b0401	fun	fun	fun	fun	fun	fun	fun	fun	brnQ	predicted branched chain amino acid transporter (LIV-II)
b0402	fun	fun	fun	fun	fun	fun	fun	fun	proY	predicted cryptic proline transporter
b0403	i63;	i68;	fun	fun	fun	fun	fun	fun	malZ	maltodextrin glucosidase
b0404	fun	i51;	i50;	i50;	fun	fun	fun	fun	acpH	conserved protein
b0405	fun	fun	fun	fun	fun	fun	fun	fun	queA	S-adenosylmethionine:tRNA ribosyltransferase-isomerase
b0406	fun	fun	fun	fun	fun	fun	fun	fun	tgt	tRNA-guanine transglycosylase
b0407	fun	fun	fun	fun	fun	fun	fun	fun	yajC	SecYEG protein translocase auxillary subunit
b0408	fun	fun	fun	fun	fun	fun	fun	fun	secD	SecYEG protein translocase auxillary subunit
b0409	fun	fun	fun	fun	fun	fun	fun	fun	secF	SecYEG protein translocase auxillary subunit
b0410	fun	fun	fun	fun	fun	fun	fun	fun	yajD	conserved protein
b0411	fun	fun	fun	fun	fun	fun	fun	fun	tsx	nucleoside channel, receptor of phage T6 and colicin K
b0412	fun	fun	fun	fun	fun	fun	fun	fun	yajI	predicted lipoprotein
b0413	fun	fun	fun	fun	fun	fun	fun	fun	nrdR	conserved protein
b0414	fun	fun	fun	fun	fun	fun	fun	fun	ribD	fused diaminohydroxyphosphoribosylaminopyrimidine deaminase and 5-amino-6-(5-phosphoribosylamino) uracil reductase
b0415	fun	fun	fun	fun	fun	fun	fun	fun	ribE	riboflavin synthase beta chain
b0416	fun	fun	fun	fun	fun	fun	fun	fun	nusB	transcription antitermination protein
b0417	fun	fun	fun	fun	fun	fun	fun	fun	thiL	thiamin-monophosphate kinase
b0418	fun	fun	fun	fun	fun	fun	fun	fun	pgpA	phosphatidylglycerophosphatase A
b0419	fun	fun	st306;	fun	fun	fun	fun	fun	yajO	2-carboxybenzaldehyde reductase, function unknown
b0420	fun	fun	fun	fun	fun	fun	fun	fun	dxs	1-deoxyxylulose-5-phosphate synthase, thiamine-requiring, FAD-requiring
b0421	fun	fun	fun	fun	fun	fun	fun	fun	ispA	geranyltranstransferase
b0422	fun	fun	fun	fun	fun	fun	fun	fun	xseB	exonuclease VII small subunit
b0423	fun	fun	i447;	fun	fun	fun	fun	fun	thiI	sulfurtransferase required for thiamine and 4-thiouridine biosynthesis
b0424	fun	fun	fun	fun	fun	fun	fun	fun	yajL	conserved protein
b0425	fun	fun	fun	fun	fun	fun	fun	fun	panE	2-dehydropantoate reductase, NADPH-specific
b0426	fun	fun	fun	fun	fun	fun	fun	fun	yajQ	predicted nucleotide binding protein
b0427	fun	fun	del	fun	fun	fun	fun	fun	yajR	predicted transporter
b0428	fun	del	fun	st157;	fun	fun	fun	fun	cyoE	protoheme IX farnesyltransferase
b0429	fun	del	fun	fun	fun	fun	fun	fun	cyoD	cytochrome o ubiquinol oxidase subunit IV
b0430	fun	del	fun	fun	fun	fun	fun	fun	cyoC	cytochrome o ubiquinol oxidase subunit III
b0431	fun	del	st230;	st230;	fun	fun	fun	fun	cyoB	cytochrome o ubiquinol oxidase subunit I
b0432	fun	del	TH150;	TH150;	fun	fun	fun	fun	cyoA	cytochrome o ubiquinol oxidase subunit II
b0433	fun	fun	fun	fun	fun	fun	fun	fun	ampG	muropeptide transporter
b0434	fun	fun	fun	fun	fun	fun	fun	fun	yajG	predicted lipoprotein
b0435	fun	fun	fun	fun	fun	fun	fun	fun	bolA	regulator of penicillin binding proteins and beta lactamase transcription (morphogene)
b0436	fun	fun	fun	fun	fun	fun	fun	fun	tig	peptidyl-prolyl cis/trans isomerase (trigger factor)
b0437	fun	fun	fun	fun	fun	fun	fun	fun	clpP	proteolytic subunit of ClpA-ClpP and ClpX-ClpP ATP-dependent serine proteases
b0438	fun	fun	fun	fun	fun	fun	fun	fun	clpX	ATPase and specificity subunit of ClpX-ClpP ATP-dependent serine protease
b0439	fun	fun	fun	fun	fun	fun	fun	fun	lon	DNA-binding ATP-dependent protease La
b0440	fun	fun	fun	fun	fun	fun	fun	fun	hupB	HU, DNA-binding transcriptional regulator, beta subunit
b0441	fun	fun	fun	fun	fun	fun	fun	fun	ppiD	peptidyl-prolyl cis-trans isomerase (rotamase D)
b0442	fun	fun	fun	fun	i35;	fun	fun	fun	ybaV	conserved protein
b0443	fun	fun	fun	fun	fun	fun	fun	fun	tesC	thioesterase III
b0444	fun	fun	fun	fun	fun	fun	fun	fun	queC	predicted aluminum resistance protein
b0445	fun	st14;st475;	i18;	i18;	fun	fun	fun	fun	ybaE	predicted transporter subunit: periplasmic-binding component of ABC superfamily
b0446	st261;	TH130;	fun	fun	fun	fun	fun	fun	cof	thiamin pyrimidine pyrophosphate hydrolase
b0447	fun	fun	fun	fun	fun	fun	fun	fun	ybaO	predicted DNA-binding transcriptional regulator
b0448	iSt545;	fun	fun	fun	fun	fun	fun	fun	mdlA	fused predicted multidrug transporter subunits of ABC superfamily: ATP-binding components
b0449	fun	fun	fun	fun	fun	fun	fun	fun	mdlB	fused predicted multidrug transporter subunits of ABC superfamily: ATP-binding components
b0450	fun	fun	fun	fun	fun	fun	fun	fun	glnK	nitrogen assimilation regulatory protein for GlnL, GlnE, and AmtB
b0451	fun	fun	fun	fun	fun	fun	fun	fun	amtB	ammonium transporter
b0452	fun	fun	fun	fun	fun	fun	fun	fun	tesB	acyl-CoA thioesterase II
b0453	fun	st111;	fun	fun	fun	fun	fun	fun	ybaY	predicted outer membrane lipoprotein
b0454	fun	fun	fun	fun	fun	fun	fun	fun	ybaZ	predicted methyltransferase
b0456	fun	fun	fun	fun	fun	fun	fun	fun	ybaA	conserved protein
b0457	fun	fun	fun	fun	i383;	fun	fun	fun	ylaB	conserved inner membrane protein
b0458	TT114;	fun	fun	fun	fun	fun	fun	fun	ylaC	predicted inner membrane protein
b0459	fun	fun	st48;	fun	fun	fun	fun	fun	maa	maltose O-acetyltransferase
b0460	fun	fun	fun	fun	fun	fun	fun	fun	hha	modulator of gene expression, with H-NS
b0461	fun	fun	fun	fun	fun	fun	fun	fun	tomB	predicted protein
b0462	fun	fun	fun	fun	fun	fun	fun	fun	acrB	multidrug efflux system protein
b0463	fun	fun	fun	fun	fun	fun	fun	fun	acrA	multidrug efflux system
b0464	fun	fun	fun	fun	fun	fun	fun	fun	acrR	DNA-binding transcriptional repressor
b0465	fun	fun	fun	fun	fun	fun	fun	fun	kefA	fused conserved protein
b0466	fun	fun	fun	fun	fun	fun	fun	fun	ybaM	predicted protein
b0467	fun	fun	fun	fun	fun	fun	fun	fun	priC	primosomal replication protein N''
b0468	fun	fun	fun	fun	fun	fun	fun	fun	ybaN	conserved inner membrane protein
b0469	fun	fun	fun	fun	fun	fun	fun	fun	apt	adenine phosphoribosyltransferase
b0470	fun	fun	fun	fun	fun	fun	fun	fun	dnaX	DNA polymerase III/DNA elongation factor III, tau and gamma subunits
b0471	fun	fun	fun	fun	fun	fun	fun	fun	ybaB	conserved protein
b0472	fun	fun	fun	fun	fun	fun	fun	fun	recR	gap repair protein
b0473	fun	fun	fun	i219;	fun	fun	fun	fun	htpG	molecular chaperone HSP90 family
b0474	fun	fun	fun	fun	fun	fun	fun	fun	adk	adenylate kinase
b0475	fun	fun	fun	fun	fun	fun	fun	fun	hemH	ferrochelatase
b0476	fun	st185;	st273;	fun	fun	fun	fun	fun	aes	acetyl esterase
b0477	fun	fun	fun	fun	fun	fun	fun	fun	gsk	inosine/guanosine kinase
b0478	fun	fun	fun	fun	fun	fun	fun	fun	ybaL	predicted transporter with NAD(P)-binding Rossmann-fold domain
b0479	iSt248;	i72;	fun	fun	i378;	fun	fun	fun	fsr	predicted fosmidomycin efflux system
b0480	fun	fun	fun	i119;	fun	fun	fun	fun	ushA	bifunctional UDP-sugar hydrolase/5'-nucleotidase
b0481	fun	fun	fun	fun	fun	fun	fun	fun	ybaK	conserved protein
b0482	fun	fun	fun	fun	fun	fun	fun	fun	ybaP	conserved protein
b0483	fun	fun	fun	fun	fun	fun	fun	fun	ybaQ	predicted DNA-binding transcriptional regulator
b0484	fun	fun	fun	fun	fun	fun	fun	fun	copA	copper transporter
b0485	fun	i217;	fun	fun	fun	fun	fun	fun	ybaS	glutaminase
b0486	fun	fun	fun	fun	fun	fun	fun	fun	ybaT	predicted transporter
b0487	fun	fun	fun	fun	fun	fun	fun	fun	cueR	DNA-binding transcriptional activator of copper-responsive regulon genes
b0488	fun	fun	fun	fun	fun	fun	fun	fun	ybbJ	conserved inner membrane protein
b0489	fun	fun	fun	fun	fun	fun	fun	fun	qmcA	predicted protease, membrane anchored
b0490	fun	fun	fun	fun	fun	fun	fun	fun	ybbL	predicted transporter subunit: ATP-binding component of ABC superfamily
b0491	fun	fun	fun	fun	fun	fun	i78;	fun	ybbM	predicted inner membrane protein
b0492	i94;	fun	fun	fun	fun	fun	fun	fun	ybbN	predicted thioredoxin domain-containing protein
b0493	fun	fun	fun	fun	fun	fun	fun	fun	ybbO	predicted oxidoreductase with NAD(P)-binding Rossmann-fold domain
b0494	fun	fun	i98;	i98;	fun	fun	fun	fun	tesA	multifunctional acyl-CoA thioesterase I and protease I and lysophospholipase L1
b0495	fun	fun	fun	fun	fun	fun	fun	fun	ybbA	predicted transporter subunit: ATP-binding component of ABC superfamily
b0496	st672;	i269;	i731;	fun	fun	fun	fun	fun	ybbP	predicted inner membrane protein
b0497	i91;st188;	del	del	del	del	fun	del	fun	rhsD	rhsD element protein
b0503	fun	fun	fun	fun	fun	fun	fun	fun	selU	tRNA 2-selenouridine synthase, selenophosphate-dependent
b0504	i264;	fun	fun	fun	st93;	fun	fun	fun	allS	DNA-binding transcriptional activator of the allD operon
b0505	fun	fun	fun	fun	del	fun	fun	fun	allA	ureidoglycolate hydrolase
b0506	fun	fun	fun	fun	del	fun	fun	fun	allR	DNA-binding transcriptional repressor
b0507	fun	fun	fun	fun	del	fun	fun	fun	gcl	glyoxylate carboligase
b0508	del	del	TT94;	TT94;	fun	fun	fun	fun	hyi	hydroxypyruvate isomerase
b0509	del	del	del	del	del	fun	fun	fun	glxR	tartronate semialdehyde reductase, NADH-dependent
b0511	del	del	del	del	del	fun	fun	fun	ybbW	predicted allantoin transporter
b0512	del	del	del	del	fun	st297;	fun	fun	allB	allantoinase
b0513	del	del	del	del	TT288;	fun	fun	fun	ybbY	predicted uracil/xanthine transporter
b0514	del	del	del	del	del	fun	fun	fun	glxK	glycerate kinase II
b0515	del	del	fun	fun	del	fun	fun	fun	ylbA	conserved protein
b0516	del	del	fun	fun	del	fun	fun	fun	allC	allantoate amidohydrolase
b0517	del	del	del	del	del	fun	fun	fun	allD	ureidoglycolate dehydrogenase
b0518	i264;st435;	fun	del	del	del	fun	fun	fun	fdrA	predicted acyl-CoA synthetase with NAD(P)-binding Rossmann-fold domain
b0520	fun	fun	fun	fun	TH141;	fun	fun	fun	ylbF	conserved protein
b0521	i84;	iSt80;	fun	fun	fun	fun	fun	fun	ybcF	predicted carbamate kinase
b0522	fun	fun	fun	fun	fun	fun	fun	fun	purK	N5-carboxyaminoimidazole ribonucleotide synthase
b0523	fun	fun	fun	fun	fun	fun	fun	fun	purE	N5-carboxyaminoimidazole ribonucleotide mutase
b0524	fun	fun	fun	fun	fun	fun	fun	fun	lpxH	UDP-2,3-diacylglucosamine pyrophosphatase
b0525	fun	fun	fun	fun	fun	fun	fun	fun	ppiB	peptidyl-prolyl cis-trans isomerase B (rotamase B)
b0526	i434;	fun	fun	fun	fun	fun	fun	fun	cysS	cysteinyl-tRNA synthetase
b0527	fun	st115;	fun	fun	st31;	fun	st20;i63;	fun	ybcI	conserved inner membrane protein
b0528	fun	fun	fun	fun	fun	fun	fun	fun	ybcJ	predicted RNA-binding protein
b0529	fun	fun	fun	fun	fun	fun	fun	fun	folD	bifunctional 5,10-methylene-tetrahydrofolate dehydrogenase/ 5,10-methylene-tetrahydrofolate cyclohydrolase
b0530	del	del	fun	fun	del	fun	del	fun	sfmA	predicted fimbrial-like adhesin protein
b0531	del	TT116;	fun	fun	del	fun	del	fun	sfmC	pilin chaperone, periplasmic
b0532	del	del	TT167;	i172;i242;i270;iSt310;i334;st379;i470;	i342;	fun	del	fun	sfmD	predicted outer membrane export usher protein
b0533	del	del	del	st255;	fun	fun	del	fun	sfmH	predicted fimbrial-like adhesin protein
b0534	del	del	del	fun	fun	fun	del	fun	sfmF	predicted fimbrial-like adhesin protein
b0535	fun	del	TT72;	fun	fun	fun	del	fun	fimZ	predicted DNA-binding transcriptional regulator
b0543	del	del	fun	fun	fun	fun	fun	del	emrE	DLP12 prophage; multidrug resistance protein
b0545	del	del	fun	fun	fun	del	fun	del	ybcL	DLP12 prophage; predicted kinase inhibitor
b0546	del	del	i220;	fun	fun	del	fun	del	ybcM	DLP12 prophage; predicted DNA-binding transcriptional regulator
b0548	del	del	del	del	fun	fun	del	fun	ninE	DLP12 prophage; conserved protein
b0549	del	del	del	del	fun	fun	del	fun	ybcO	DLP12 prophage; predicted protein
b0550	del	del	del	del	fun	fun	fun	fun	rusA	DLP12 prophage; endonuclease RUS
b4509	del	del	del	del	fun	fun	fun	fun	ylcG	DLP12 prophage; predicted protein
b0551	del	del	del	del	fun	del	fun	fun	quuD	DLP12 prophage; predicted antitermination protein
b0566	TH64;	iSt110;iSt189;st218;	fun	fun	fun	fun	del	fun	envY	DNA-binding transcriptional activator of porin biosynthesis
b0567	del	st198;	fun	fun	fun	fun	fun	fun	ybcH	predicted protein
b0568	del	st483;	st201;i714;	i558;i714;	fun	fun	fun	fun	nfrA	bacteriophage N4 receptor, outer membrane subunit
b0569	del	st704;	fun	fun	TH499;	fun	st11;	fun	nfrB	bacteriophage N4 receptor, inner membrane subunit
b0570	del	del	fun	fun	fun	fun	fun	fun	cusS	sensory histidine kinase in two-component regulatory system with CusR, senses copper ions
b0571	del	del	fun	fun	fun	fun	fun	fun	cusR	DNA-binding response regulator in two-component regulatory system with CusS
b0572	del	del	fun	st349;	fun	fun	fun	fun	cusC	copper/silver efflux system, outer membrane component
b0573	del	del	fun	fun	fun	fun	fun	fun	cusF	periplasmic copper-binding protein
b0574	fun	del	iSt240;	iSt240;	fun	fun	fun	fun	cusB	copper/silver efflux system, membrane fusion protein
b0575	fun	TH567;	fun	fun	fun	fun	fun	fun	cusA	copper/silver efflux system, membrane component
b0576	fun	fun	fun	fun	fun	fun	fun	fun	pheP	phenylalanine transporter
b0577	fun	fun	fun	fun	fun	fun	fun	fun	ybdG	predicted mechanosensitive channel
b0578	fun	fun	iSt107;	fun	fun	fun	fun	fun	nfsB	dihydropteridine reductase, NAD(P)H-dependent, oxygen-insensitive
b0579	fun	fun	fun	fun	fun	fun	fun	fun	ybdF	conserved protein
b0580	fun	fun	fun	fun	st49;	fun	fun	fun	ybdJ	predicted inner membrane protein
b0581	fun	fun	fun	fun	fun	fun	fun	fun	ybdK	gamma-glutamyl:cysteine ligase
b4415	fun	fun	fun	fun	fun	fun	fun	fun	hokE	toxic polypeptide, small
b0583	fun	fun	fun	fun	fun	fun	fun	fun	entD	phosphopantetheinyltransferase component of enterobactin synthase multienzyme complex
b0584	i720;	fun	fun	fun	fun	fun	fun	fun	fepA	iron-enterobactin outer membrane transporter
b0585	fun	fun	fun	fun	fun	fun	fun	fun	fes	enterobactin/ferric enterobactin esterase
b4511	fun	fun	i26;	fun	fun	fun	fun	fun	ybdZ	conserved protein
b0586	fun	fun	fun	fun	fun	fun	fun	fun	entF	enterobactin synthase multienzyme complex component, ATP-dependent
b0587	fun	fun	st130;	st130;	fun	fun	fun	fun	fepE	regulator of length of O-antigen component of lipopolysaccharide chains
b0588	fun	fun	fun	fun	fun	fun	fun	fun	fepC	iron-enterobactin transporter subunit
b0589	fun	fun	fun	fun	fun	fun	fun	fun	fepG	iron-enterobactin transporter subunit
b0590	fun	fun	fun	fun	fun	fun	fun	fun	fepD	iron-enterobactin transporter subunit
b0591	fun	fun	fun	fun	fun	fun	fun	fun	entS	predicted transporter
b0592	fun	fun	fun	fun	fun	fun	fun	fun	fepB	iron-enterobactin transporter subunit
b0593	fun	fun	st94;	st94;	fun	fun	fun	fun	entC	isochorismate synthase 1
b0594	fun	fun	fun	fun	fun	fun	fun	fun	entE	2,3-dihydroxybenzoate-AMP ligase component of enterobactin synthase multienzyme complex
b0595	fun	fun	fun	fun	fun	fun	fun	fun	entB	isochorismatase
b0596	fun	fun	fun	fun	fun	fun	fun	fun	entA	2,3-dihydro-2,3-dihydroxybenzoate dehydrogenase
b0597	fun	fun	fun	fun	fun	fun	fun	fun	entH	conserved protein
b0598	fun	st529;	fun	fun	fun	fun	fun	fun	cstA	carbon starvation protein
b4512	fun	fun	fun	fun	fun	fun	fun	fun	ybdD	conserved protein
b0599	fun	fun	fun	fun	fun	fun	fun	fun	ybdH	predicted oxidoreductase
b0600	i148;	st70;	fun	fun	fun	fun	fun	fun	ybdL	methionine aminotransferase, PLP-dependent
b0601	fun	st168;	i46;	i46;	fun	fun	fun	fun	ybdM	conserved protein
b0602	fun	i214;	st22;i61;i66;st218;	st22;i61;i66;st218;	st246;	fun	fun	fun	ybdN	conserved protein
b0603	TH174;	TH211;	fun	fun	del	fun	fun	fun	ybdO	predicted DNA-binding transcriptional regulator
b0604	iSt137;	st158;	fun	fun	fun	fun	fun	fun	dsbG	periplasmic disulfide isomerase/thiol-disulphide oxidase
b0605	fun	fun	fun	fun	fun	fun	fun	fun	ahpC	alkyl hydroperoxide reductase, C22 subunit
b0606	fun	fun	fun	fun	fun	fun	fun	fun	ahpF	alkyl hydroperoxide reductase, F52a subunit, FAD/NAD(P)-binding
b0607	fun	fun	fun	fun	fun	fun	fun	fun	uspG	universal stress protein UP12
b0608	fun	del	fun	fun	fun	fun	del	fun	ybdR	predicted oxidoreductase, Zn-dependent and NAD(P)-binding
b0610	fun	del	fun	fun	fun	fun	fun	fun	rnk	regulator of nucleoside diphosphate kinase
b0611	fun	del	fun	fun	fun	fun	fun	fun	rna	ribonuclease I
b0612	fun	del	i214;	fun	fun	fun	fun	fun	citT	citrate:succinate antiporter
b0613	i234;	del	fun	fun	fun	fun	fun	fun	citG	triphosphoribosyl-dephospho-CoA transferase
b0614	fun	del	TT141;	fun	fun	fun	fun	fun	citX	apo-citrate lyase phosphoribosyl-dephospho-CoA transferase
b0615	fun	del	fun	fun	fun	fun	fun	fun	citF	citrate lyase, citrate-ACP transferase (alpha) subunit
b0616	fun	del	fun	fun	fun	fun	fun	fun	citE	citrate lyase, citryl-ACP lyase (beta) subunit
b0617	fun	del	fun	fun	fun	fun	fun	fun	citD	citrate lyase, acyl carrier (gamma) subunit
b0618	fun	del	fun	i217;	i56;	fun	fun	fun	citC	citrate lyase synthetase
b0619	st394;	del	del	del	fun	fun	fun	fun	dpiB	sensory histidine kinase in two-component regulatory system with citB
b0620	fun	del	TH113;	TH113;	fun	fun	fun	fun	dpiA	DNA-binding response regulator in two-component regulatory system with citA
b0621	fun	del	fun	fun	fun	fun	fun	fun	dcuC	anaerobic C4-dicarboxylate transport
b0622	fun	fun	fun	fun	fun	fun	fun	fun	pagP	palmitoyl transferase for Lipid A
b0623	fun	fun	fun	fun	fun	fun	fun	fun	cspE	DNA-binding transcriptional repressor
b0624	fun	fun	fun	fun	fun	fun	fun	fun	crcB	predicted inner membrane protein associated with chromosome condensation
b0627	fun	fun	fun	fun	fun	fun	fun	fun	tatE	TatABCE protein translocation system subunit
b0628	fun	fun	fun	fun	fun	fun	fun	fun	lipA	lipoate synthase
b0629	fun	fun	fun	fun	fun	fun	del	fun	ybeF	predicted DNA-binding transcriptional regulator
b0630	fun	fun	fun	fun	fun	fun	fun	fun	lipB	lipoyl-protein ligase
b0631	fun	fun	fun	fun	fun	fun	fun	fun	ybeD	conserved protein
b0632	fun	fun	fun	fun	fun	fun	fun	fun	dacA	D-alanyl-D-alanine carboxypeptidase (penicillin-binding protein 5)
b0633	fun	fun	fun	fun	fun	fun	fun	fun	rlpA	minor lipoprotein
b0634	fun	fun	fun	fun	fun	fun	fun	fun	mrdB	cell wall shape-determining protein
b0635	fun	fun	fun	fun	fun	fun	fun	fun	mrdA	transpeptidase involved in peptidoglycan synthesis (penicillin-binding protein 2)
b0636	fun	fun	fun	fun	fun	fun	fun	fun	rlmH	23S rRNA m(3)Psi1915 pseudouridine methyltransferase; SAM-dependent
b0637	fun	fun	fun	fun	fun	fun	fun	fun	ybeB	predicted protein
b0638	i25;	TH69;	fun	fun	st175;	fun	fun	fun	cobC	predicted alpha-ribazole-5'-P phosphatase
b0639	fun	fun	fun	fun	fun	fun	fun	fun	nadD	nicotinic acid mononucleotide adenylyltransferase, NAD(P)-dependent
b0640	fun	fun	fun	fun	fun	fun	fun	fun	holA	DNA polymerase III, delta subunit
b0641	fun	fun	fun	fun	fun	fun	fun	fun	lptE	minor lipoprotein
b0642	fun	fun	fun	fun	fun	fun	fun	fun	leuS	leucyl-tRNA synthetase
b0643	fun	fun	fun	fun	fun	fun	fun	fun	ybeL	conserved protein
b0644	fun	fun	fun	fun	fun	st52;	del	fun	ybeQ	conserved protein
b0645	fun	del	fun	fun	fun	fun	del	fun	ybeR	predicted protein
b0646	fun	del	fun	fun	fun	fun	del	fun	djlB	predicted chaperone
b0647	del	del	fun	fun	fun	fun	del	fun	ybeT	conserved outer membrane protein
b0648	TT113;	del	fun	fun	fun	fun	del	fun	ybeU	predicted tRNA ligase
b0649	del	del	fun	fun	fun	st151;	del	fun	djlC	Hsc56 co-chaperone of HscC
b0650	fun	del	st253;	fun	fun	fun	del	fun	hscC	Hsp70 family chaperone Hsc62, binds to RpoD and inhibits transcription
b0651	fun	del	fun	fun	fun	fun	fun	fun	rihA	ribonucleoside hydrolase 1
b0652	fun	TT55;	fun	fun	fun	fun	fun	fun	gltL	glutamate and aspartate transporter subunit
b0653	fun	fun	fun	fun	fun	fun	fun	fun	gltK	glutamate and aspartate transporter subunit
b0654	fun	iSt47;i141;	fun	fun	fun	fun	fun	fun	gltJ	glutamate and aspartate transporter subunit
b0655	fun	fun	fun	fun	fun	fun	fun	fun	gltI	glutamate and aspartate transporter subunit
b0657	fun	fun	fun	fun	fun	fun	fun	fun	lnt	apolipoprotein N-acyltransferase
b0658	fun	fun	fun	fun	fun	fun	fun	fun	ybeX	predicteed ion transport
b0659	fun	fun	fun	fun	fun	fun	fun	fun	ybeY	conserved protein
b0660	fun	fun	fun	fun	fun	fun	fun	fun	ybeZ	predicted protein with nucleoside triphosphate hydrolase domain
b0661	fun	fun	fun	fun	fun	fun	fun	fun	miaB	isopentenyl-adenosine A37 tRNA methylthiolase
b0662	fun	fun	fun	fun	fun	fun	fun	fun	ubiF	2-octaprenyl-3-methyl-6-methoxy-1,4-benzoquinol oxygenase
b0674	fun	fun	fun	fun	fun	fun	fun	fun	asnB	asparagine synthetase B
b0675	fun	fun	st82;	fun	fun	fun	fun	fun	nagD	UMP phosphatase
b0676	fun	fun	fun	fun	fun	fun	fun	fun	nagC	DNA-binding transcriptional dual regulator, repressor of N-acetylglucosamine
b0677	fun	fun	fun	fun	fun	fun	fun	fun	nagA	N-acetylglucosamine-6-phosphate deacetylase
b0678	fun	fun	fun	fun	fun	fun	fun	fun	nagB	glucosamine-6-phosphate deaminase
b0679	fun	fun	fun	fun	fun	fun	fun	fun	nagE	fused N-acetyl glucosamine specific PTS enzyme: IIC, IIB , and IIA components
b0680	fun	fun	fun	fun	fun	fun	fun	fun	glnS	glutamyl-tRNA synthetase
b0681	i116;	i120;st390;	fun	fun	st390;	i147;	fun	fun	ybfM	predicted outer membrane porin
b0682	fun	st51;	fun	fun	fun	fun	fun	fun	ybfN	predicted lipoprotein
b0683	fun	fun	fun	fun	fun	fun	fun	fun	fur	DNA-binding transcriptional dual regulator of siderophore biosynthesis and transport
b0684	fun	fun	fun	fun	fun	fun	fun	fun	fldA	flavodoxin 1
b0685	fun	fun	fun	fun	fun	fun	fun	fun	ybfE	lexA-regulated predicted protein
b0686	fun	fun	fun	fun	fun	fun	fun	fun	ybfF	conserved protein
b0687	fun	fun	fun	fun	fun	fun	fun	fun	seqA	regulatory protein for replication initiation
b0688	fun	fun	fun	fun	fun	fun	fun	fun	pgm	phosphoglucomutase
b0692	i293;	del	fun	fun	fun	fun	fun	fun	potE	putrescine/proton symporter: putrescine/ornithine antiporter
b0693	fun	del	i557;	i557;	fun	fun	fun	fun	speF	ornithine decarboxylase isozyme, inducible
b0694	fun	fun	i126;	fun	fun	fun	fun	fun	kdpE	DNA-binding response regulator in two-component regulatory system with KdpD
b0695	fun	i92;st728;i823;	i265;	i265;	fun	fun	fun	fun	kdpD	fused sensory histidine kinase in two-component regulatory system with KdpE: signal sensing protein
b0696	i64;	fun	fun	fun	fun	fun	fun	fun	kdpC	potassium translocating ATPase, subunit C
b0697	fun	i484;i553;	i462;	i462;	fun	fun	fun	fun	kdpB	potassium translocating ATPase, subunit B
b0698	fun	st279;	fun	fun	fun	fun	fun	fun	kdpA	potassium translocating ATPase, subunit A
b0699	fun	fun	fun	fun	fun	fun	fun	fun	ybfA	predicted protein
b0706	del	TT184;	del	del	del	st20;	del	i43;	ybfD	conserved protein
b0707	fun	fun	fun	fun	fun	fun	fun	fun	ybgA	conserved protein
b0708	fun	fun	fun	fun	fun	fun	fun	fun	phr	deoxyribodipyrimidine photolyase, FAD-binding
b0709	fun	st162;	fun	fun	fun	fun	fun	fun	ybgH	predicted transporter
b0710	fun	fun	fun	fun	fun	fun	fun	fun	ybgI	conserved metal-binding protein
b0711	fun	fun	fun	fun	fun	fun	fun	fun	ybgJ	predicted enzyme subunit
b0712	fun	fun	st149;	st149;	fun	fun	fun	fun	ybgK	predicted enzyme subunit
b0713	fun	fun	fun	fun	fun	fun	fun	fun	ybgL	predicted lactam utilization protein
b0714	fun	fun	fun	fun	fun	fun	fun	fun	nei	endonuclease VIII/ 5-formyluracil/5-hydroxymethyluracil DNA glycosylase
b0715	fun	fun	fun	st241;	fun	fun	fun	fun	abrB	predicted regulator
b0716	TH273;	fun	i65;i132;	i65;i132;	fun	fun	TH222;	fun	ybgO	predicted fimbrial-like adhesin protein
b0717	del	del	fun	fun	fun	del	del	fun	ybgP	predicted assembly protein
b0718	del	st341;	fun	fun	i482;	st721;	del	fun	ybgQ	predicted outer membrane protein
b0720	fun	fun	fun	fun	fun	fun	fun	fun	gltA	citrate synthase
b0721	fun	fun	fun	fun	fun	fun	fun	fun	sdhC	succinate dehydrogenase, membrane subunit, binds cytochrome b556
b0722	fun	fun	fun	fun	fun	fun	fun	fun	sdhD	succinate dehydrogenase, membrane subunit, binds cytochrome b556
b0723	fun	fun	fun	fun	fun	fun	fun	fun	sdhA	succinate dehydrogenase, flavoprotein subunit
b0724	fun	fun	fun	fun	fun	fun	fun	fun	sdhB	succinate dehydrogenase, FeS subunit
b0726	fun	fun	fun	fun	fun	fun	fun	fun	sucA	2-oxoglutarate decarboxylase, thiamin-requiring
b0727	fun	fun	fun	fun	fun	fun	fun	fun	sucB	dihydrolipoyltranssuccinase
b0728	fun	fun	fun	fun	fun	fun	fun	fun	sucC	succinyl-CoA synthetase, beta subunit
b0729	fun	fun	fun	fun	fun	fun	fun	fun	sucD	succinyl-CoA synthetase, NAD(P)-binding, alpha subunit
b0730	fun	del	fun	fun	fun	del	del	fun	mngR	DNA-binding transcriptional dual regulator, fatty-acyl-binding
b0731	fun	del	fun	st467;	fun	del	del	fun	mngA	fused 2-O-a-mannosyl-D-glycerate specific PTS enzymes: IIA component/IIB component/IIC component
b0732	iSt523;	del	fun	fun	i589;	del	del	fun	mngB	alpha-mannosidase
b0733	fun	fun	fun	fun	fun	fun	fun	fun	cydA	cytochrome d terminal oxidase, subunit I
b0734	fun	fun	fun	fun	fun	fun	fun	fun	cydB	cytochrome d terminal oxidase, subunit II
b4515	fun	fun	fun	fun	fun	fun	fun	fun	ybgT	conserved protein
b0735	fun	fun	fun	fun	fun	fun	fun	fun	ybgE	conserved inner membrane protein
b0736	fun	fun	fun	fun	fun	fun	fun	fun	ybgC	predicted acyl-CoA thioesterase
b0737	fun	fun	fun	fun	fun	fun	fun	fun	tolQ	membrane spanning protein in TolA-TolQ-TolR complex
b0738	fun	fun	fun	fun	fun	fun	fun	fun	tolR	membrane spanning protein in TolA-TolQ-TolR complex
b0739	fun	fun	fun	fun	fun	fun	fun	fun	tolA	membrane anchored protein in TolA-TolQ-TolR complex
b0740	fun	fun	fun	fun	fun	fun	fun	fun	tolB	periplasmic protein
b0741	fun	fun	fun	fun	fun	fun	fun	fun	pal	peptidoglycan-associated outer membrane lipoprotein
b0742	fun	fun	fun	fun	fun	fun	i200;	fun	ybgF	predicted protein
b0750	fun	fun	fun	fun	fun	fun	fun	fun	nadA	quinolinate synthase, subunit A
b0751	fun	fun	fun	fun	fun	fun	fun	fun	pnuC	predicted nicotinamide mononucleotide transporter
b0752	fun	fun	fun	fun	fun	fun	TH180;	fun	zitB	zinc efflux system
b0753	fun	fun	fun	fun	fun	fun	fun	fun	ybgS	conserved protein
b0754	fun	fun	fun	fun	fun	fun	fun	fun	aroG	3-deoxy-D-arabino-heptulosonate-7-phosphate synthase, phenylalanine repressible
b0755	fun	fun	fun	fun	fun	fun	fun	fun	gpmA	phosphoglyceromutase 1
b0756	fun	fun	fun	fun	fun	fun	fun	fun	galM	galactose-1-epimerase (mutarotase)
b0757	fun	fun	fun	fun	fun	fun	fun	fun	galK	galactokinase
b0758	fun	fun	fun	fun	fun	fun	fun	fun	galT	galactose-1-phosphate uridylyltransferase
b0759	fun	fun	fun	fun	fun	fun	fun	fun	galE	UDP-galactose-4-epimerase
b0760	fun	fun	fun	fun	fun	fun	fun	fun	modF	fused molybdate transporter subunits of ABC superfamily: ATP-binding components
b0761	fun	fun	fun	fun	fun	fun	fun	fun	modE	DNA-binding transcriptional dual regulator
b0762	fun	fun	fun	fun	fun	fun	fun	fun	ybhT	predicted protein
b0763	fun	fun	fun	fun	fun	fun	fun	fun	modA	molybdate transporter subunit
b0764	fun	fun	fun	fun	fun	fun	fun	fun	modB	molybdate transporter subunit
b0765	fun	fun	fun	fun	fun	fun	fun	fun	modC	molybdate transporter subunit
b0766	fun	st115;	fun	fun	del	fun	fun	fun	ybhA	predicted hydrolase
b0767	fun	del	fun	fun	fun	fun	fun	fun	pgl	6-phosphogluconolactonase
b0768	i170;	del	st181;	st181;	fun	fun	fun	fun	ybhD	predicted DNA-binding transcriptional regulator
b0769	del	del	fun	fun	del	fun	fun	fun	ybhH	conserved protein
b0770	del	del	fun	fun	del	fun	fun	fun	ybhI	predicted transporter
b0771	fun	del	fun	fun	fun	fun	fun	fun	ybhJ	predicted hydratase
b0772	fun	del	fun	fun	fun	fun	fun	fun	ybhC	predicted pectinesterase
b0773	fun	fun	fun	fun	fun	fun	fun	fun	ybhB	predicted kinase inhibitor
b0774	fun	fun	fun	fun	fun	fun	fun	fun	bioA	7,8-diaminopelargonic acid synthase, PLP-dependent
b0775	fun	fun	fun	fun	fun	fun	fun	fun	bioB	biotin synthase
b0776	fun	fun	fun	fun	fun	fun	fun	fun	bioF	8-amino-7-oxononanoate synthase
b0777	fun	fun	fun	fun	fun	fun	fun	fun	bioC	predicted methltransferase, enzyme of biotin synthesis
b0778	fun	fun	fun	fun	fun	fun	fun	fun	bioD	dethiobiotin synthetase
b4591	fun	fun	fun	fun	fun	fun	fun	fun	ybhU	hypothetical protein
b0779	fun	fun	fun	fun	fun	fun	fun	fun	uvrB	excinulease of nucleotide excision repair, DNA damage recognition component
b0780	fun	fun	fun	fun	fun	fun	fun	fun	ybhK	predicted transferase with NAD(P)-binding Rossmann-fold domain
b0781	fun	fun	fun	fun	fun	fun	fun	fun	moaA	molybdopterin biosynthesis protein A
b0782	fun	fun	fun	fun	fun	fun	fun	fun	moaB	molybdopterin biosynthesis protein B
b0783	fun	fun	fun	fun	fun	fun	fun	fun	moaC	molybdopterin biosynthesis, protein C
b0784	fun	fun	fun	fun	fun	fun	fun	fun	moaD	molybdopterin synthase, small subunit
b0785	fun	fun	fun	fun	fun	fun	fun	fun	moaE	molybdopterin synthase, large subunit
b0786	fun	i51;	fun	fun	fun	fun	fun	fun	ybhL	predicted inner membrane protein
b0787	iSt108;	del	fun	fun	fun	fun	fun	fun	ybhM	conserved inner membrane protein
b0788	fun	TT246;	fun	fun	i56;	fun	fun	fun	ybhN	conserved inner membrane protein
b0789	i98;	fun	fun	fun	fun	fun	fun	fun	ybhO	cardiolipin synthase 2
b0790	i157;	fun	fun	fun	fun	fun	fun	fun	ybhP	predicted DNase
b0791	fun	fun	fun	fun	fun	fun	fun	fun	ybhQ	predicted inner membrane protein
b0792	fun	fun	fun	i271;	fun	fun	fun	fun	ybhR	predicted transporter subunit: membrane component of ABC superfamily
b0793	fun	fun	fun	fun	fun	fun	fun	fun	ybhS	predicted transporter subunit: membrane component of ABC superfamily
b0794	fun	fun	fun	fun	fun	fun	fun	fun	ybhF	fused predicted transporter subunits of ABC superfamily: ATP-binding components
b0795	fun	fun	fun	fun	fun	fun	fun	fun	ybhG	predicted membrane fusion protein (MFP) component of efflux pump, membrane anchor
b0796	fun	fun	fun	fun	fun	fun	fun	fun	ybiH	predicted DNA-binding transcriptional regulator
b0797	fun	fun	fun	fun	fun	fun	fun	fun	rhlE	RNA helicase
b0798	fun	del	fun	fun	fun	del	TH90;	fun	ybiA	conserved protein
b0799	fun	fun	fun	fun	fun	fun	fun	fun	dinG	ATP-dependent DNA helicase
b0800	fun	fun	fun	fun	fun	fun	fun	fun	ybiB	predicted transferase/phosphorylase
b0801	fun	fun	fun	fun	fun	fun	fun	fun	ybiC	predicted dehydrogenase
b0802	fun	fun	fun	fun	fun	fun	fun	fun	ybiJ	predicted protein
b0803	fun	fun	fun	fun	fun	fun	fun	fun	ybiI	conserved protein
b0804	fun	fun	fun	fun	fun	fun	fun	fun	ybiX	conserved protein
b0805	i102;	i102;	i102;st361;	i102;st361;	i102;st359;	fun	fun	fun	fiu	predicted iron outer membrane transporter
b0806	i37;	fun	fun	fun	fun	fun	fun	fun	mcbA	predicted protein
b0807	fun	fun	fun	fun	fun	fun	fun	fun	rlmF	23S rRNA mA1618 methyltransferase, SAM-dependent
b0808	st721;	st206;iSt448;	i47;	i47;	fun	fun	fun	fun	ybiO	predicted mechanosensitive channel
b0809	fun	fun	fun	fun	fun	fun	fun	fun	glnQ	glutamine transporter subunit
b0810	fun	fun	fun	fun	fun	fun	fun	fun	glnP	glutamine transporter subunit
b0811	fun	fun	fun	fun	fun	fun	fun	fun	glnH	glutamine transporter subunit
b0812	fun	fun	fun	fun	fun	fun	fun	fun	dps	Fe-binding and storage protein
b0813	fun	i81;	fun	fun	fun	fun	fun	fun	rhtA	threonine and homoserine efflux system
b0814	fun	fun	fun	fun	fun	fun	fun	fun	ompX	outer membrane protein
b0815	fun	fun	fun	fun	fun	fun	fun	fun	ybiP	predicted hydrolase, inner membrane
b0816	st70;	fun	st70;	st70;	fun	fun	fun	fun	yliL	predicted protein
b0817	fun	fun	fun	fun	fun	fun	fun	fun	mntR	DNA-binding transcriptional regulator of mntH
b0818	fun	fun	fun	fun	fun	fun	fun	fun	ybiR	predicted transporter
b0819	fun	fun	fun	fun	fun	fun	fun	fun	ybiS	L,D-transpeptidase linking Lpp to murein
b0820	fun	fun	fun	fun	fun	fun	fun	fun	ybiT	fused predicted transporter subunits of ABC superfamily: ATP-binding components
b0821	fun	fun	fun	fun	fun	fun	del	fun	ybiU	predicted protein
b0822	fun	fun	fun	fun	fun	fun	fun	fun	ybiV	predicted hydrolase
b0823	fun	fun	fun	fun	fun	i178;	fun	fun	ybiW	predicted pyruvate formate lyase
b0824	fun	fun	fun	fun	fun	fun	fun	fun	ybiY	predicted pyruvate formate lyase activating enzyme
b0825	fun	fun	fun	fun	fun	fun	fun	fun	fsaA	fructose-6-phosphate aldolase 1
b0826	fun	fun	fun	fun	fun	fun	fun	fun	moeB	molybdopterin synthase sulfurylase
b0827	fun	fun	fun	fun	fun	fun	fun	fun	moeA	molybdopterin biosynthesis protein
b0828	fun	fun	fun	i16;	fun	st116;	fun	fun	iaaA	L-asparaginase
b0829	fun	fun	fun	fun	fun	fun	fun	fun	gsiA	fused predicted peptide transport subunits of ABC superfamily: ATP-binding components
b0830	fun	fun	fun	fun	fun	fun	fun	fun	gsiB	predicted peptide transporter subunit: periplasmic-binding component of ABC superfamily
b0831	fun	fun	fun	fun	fun	fun	fun	fun	gsiC	predicted peptide transporter subunit: membrane component of ABC superfamily
b0832	fun	fun	fun	i223;	fun	fun	fun	fun	gsiD	predicted peptide transporter subunit: membrane component of ABC superfamily
b0833	i271;i372;i629;	del	st604;	fun	iSt199;i340;	fun	fun	fun	yliE	conserved inner membrane protein
b0834	fun	del	fun	fun	i187;	fun	fun	fun	yliF	predicted diguanylate cyclase
b0835	fun	del	fun	fun	fun	fun	fun	fun	rimO	predicted SAM-dependent methyltransferase
b0836	fun	del	fun	fun	fun	fun	fun	fun	bssR	conserved protein
b0837	fun	del	i312;	i312;	fun	fun	fun	fun	yliI	predicted dehydrogenase
b0838	i16;	fun	fun	i16;	i16;	fun	fun	fun	yliJ	predicted glutathione S-transferase
b0839	i269;	fun	i322;	i322;	i38;i159;	fun	fun	fun	dacC	D-alanyl-D-alanine carboxypeptidase (penicillin-binding protein 6a)
b0840	fun	fun	fun	fun	fun	fun	fun	fun	deoR	DNA-binding transcriptional repressor
b0841	fun	fun	fun	fun	fun	fun	fun	fun	ybjG	undecaprenyl pyrophosphate phosphatase
b0842	i33;	st115;	fun	fun	i286;	fun	fun	fun	cmr	multidrug efflux system protein
b0843	fun	TH68;	fun	fun	fun	fun	fun	fun	ybjH	predicted protein
b0844	fun	TT80;	fun	fun	fun	fun	fun	fun	ybjI	conserved protein
b0845	fun	fun	fun	fun	fun	fun	fun	fun	ybjJ	predicted transporter
b0846	fun	fun	fun	fun	fun	fun	fun	fun	ybjK	predicted DNA-binding transcriptional regulator
b0847	fun	fun	fun	fun	fun	fun	fun	fun	ybjL	predicted transporter
b0848	fun	fun	fun	fun	fun	fun	fun	fun	ybjM	predicted inner membrane protein
b0849	fun	fun	fun	fun	fun	fun	fun	fun	grxA	glutaredoxin 1, redox coenzyme for ribonucleotide reductase (RNR1a)
b0850	fun	fun	fun	fun	fun	fun	fun	fun	ybjC	predicted inner membrane protein
b0851	fun	fun	fun	fun	fun	fun	fun	fun	nfsA	nitroreductase A, NADPH-dependent, FMN-dependent
b0852	fun	fun	fun	fun	fun	fun	fun	fun	rimK	ribosomal protein S6 modification protein
b0853	fun	fun	fun	fun	fun	fun	fun	fun	ybjN	predicted oxidoreductase
b0854	fun	fun	fun	fun	fun	fun	fun	fun	potF	putrescine transporter subunit: periplasmic-binding component of ABC superfamily
b0855	fun	fun	fun	st306;	fun	fun	fun	fun	potG	putrescine transporter subunit: ATP-binding component of ABC superfamily
b0856	fun	fun	fun	fun	fun	fun	fun	fun	potH	putrescine transporter subunit: membrane component of ABC superfamily
b0857	fun	fun	fun	fun	fun	fun	fun	fun	potI	putrescine transporter subunit: membrane component of ABC superfamily
b0858	fun	fun	fun	fun	fun	fun	fun	fun	ybjO	predicted inner membrane protein
b0859	fun	fun	fun	fun	fun	fun	fun	fun	rumB	23S rRNA m(5)U747 methyltransferase
b0860	fun	TT108;	fun	fun	fun	fun	fun	fun	artJ	arginine transporter subunit
b0861	fun	fun	fun	fun	fun	fun	fun	fun	artM	arginine transporter subunit
b0862	fun	fun	fun	fun	fun	fun	fun	fun	artQ	arginine transporter subunit
b0863	fun	fun	fun	fun	fun	fun	fun	fun	artI	arginine transporter subunit
b0864	fun	fun	fun	fun	fun	fun	fun	fun	artP	arginine transporter subunit
b0865	fun	fun	fun	fun	fun	fun	fun	fun	ybjP	predicted lipoprotein
b0866	fun	fun	fun	fun	fun	fun	fun	fun	ybjQ	conserved protein
b0867	fun	fun	fun	fun	fun	fun	fun	fun	amiD	predicted amidase and lipoprotein
b0868	fun	fun	fun	fun	fun	fun	fun	fun	ybjS	predicted NAD(P)H-binding oxidoreductase with NAD(P)-binding Rossmann-fold domain
b0869	fun	fun	fun	fun	fun	fun	fun	fun	ybjT	conserved protein with NAD(P)-binding Rossmann-fold domain
b0870	fun	fun	fun	fun	fun	fun	fun	fun	ltaE	L-allo-threonine aldolase, PLP-dependent
b0871	fun	fun	fun	fun	fun	fun	fun	fun	poxB	pyruvate dehydrogenase (pyruvate oxidase), thiamin-dependent, FAD-binding
b0872	fun	fun	fun	fun	fun	fun	fun	fun	hcr	HCP oxidoreductase, NADH-dependent
b0873	fun	fun	fun	fun	fun	fun	fun	fun	hcp	hybrid-cluster [4Fe-2S-2O] protein in anaerobic terminal reductases
b0874	fun	fun	fun	fun	fun	fun	fun	fun	ybjE	predicted transporter
b0875	fun	fun	fun	fun	TH129;	fun	fun	fun	aqpZ	aquaporin
b0876	fun	fun	fun	fun	fun	fun	fun	fun	ybjD	conserved protein with nucleoside triphosphate hydrolase domain
b0877	fun	fun	fun	fun	fun	fun	fun	fun	ybjX	conserved protein
b0878	fun	fun	fun	fun	fun	fun	fun	fun	macA	macrolide transporter subunit, membrane fusion protein (MFP) component
b0879	fun	fun	fun	i598;	fun	fun	i532;	fun	macB	fused macrolide transporter subunits of ABC superfamily: ATP-binding component/membrane component
b0880	fun	fun	fun	fun	fun	fun	fun	fun	cspD	cold shock protein homolog
b0881	fun	fun	fun	fun	fun	fun	fun	fun	clpS	regulatory protein for ClpA substrate specificity
b0882	fun	fun	fun	fun	fun	fun	fun	fun	clpA	ATPase and specificity subunit of ClpA-ClpP ATP-dependent serine protease, chaperone activity
b0884	fun	fun	fun	fun	fun	fun	fun	fun	infA	translation initiation factor IF-1
b0885	fun	fun	fun	fun	fun	fun	fun	fun	aat	leucyl/phenylalanyl-tRNA-protein transferase
b0886	fun	fun	fun	fun	fun	fun	fun	fun	cydC	fused cysteine transporter subunits of ABC superfamily: membrane component/ATP-binding component
b0887	fun	fun	fun	fun	fun	fun	fun	fun	cydD	fused cysteine transporter subunits of ABC superfamily: membrane component/ATP-binding component
b0888	fun	fun	fun	fun	fun	fun	fun	fun	trxB	thioredoxin reductase, FAD/NAD(P)-binding
b0889	fun	fun	fun	fun	fun	fun	fun	fun	lrp	DNA-binding transcriptional dual regulator, leucine-binding
b0891	fun	fun	fun	fun	fun	fun	fun	fun	lolA	chaperone for lipoproteins
b0892	fun	fun	fun	fun	fun	fun	fun	fun	rarA	recombination protein
b0893	fun	fun	fun	fun	fun	fun	fun	fun	serS	seryl-tRNA synthetase, also charges selenocysteinyl-tRNA with serine
b0894	st100;	fun	i87;st100;	st100;	fun	fun	fun	fun	dmsA	dimethyl sulfoxide reductase, anaerobic, subunit A
b0895	TT114;	st28;i181;	fun	fun	fun	fun	fun	fun	dmsB	dimethyl sulfoxide reductase, anaerobic, subunit B
b0896	fun	fun	fun	fun	fun	fun	fun	fun	dmsC	dimethyl sulfoxide reductase, anaerobic, subunit C
b0897	fun	st152;	fun	fun	fun	fun	fun	fun	ycaC	predicted hydrolase
b0898	fun	fun	fun	fun	fun	fun	fun	fun	ycaD	predicted transporter
b0899	fun	iSt72;iSt373;	del	TH340;	st106;	fun	del	fun	ycaM	predicted transporter
b0900	fun	del	del	i48;	TT223;	TH266;	del	fun	ycaN	predicted DNA-binding transcriptional regulator
b0902	fun	fun	fun	fun	fun	fun	fun	fun	pflA	pyruvate formate lyase activating enzyme 1
b0903	fun	fun	fun	fun	fun	fun	i358;	fun	pflB	pyruvate formate lyase I
b0904	fun	fun	fun	fun	fun	fun	fun	fun	focA	formate transporter
b0905	fun	st36;	fun	fun	fun	fun	fun	fun	ycaO	conserved protein
b0906	fun	fun	i33;i93;	i33;i93;	fun	fun	fun	fun	ycaP	conserved inner membrane protein
b0907	fun	fun	fun	fun	fun	fun	fun	fun	serC	3-phosphoserine/phosphohydroxythreonine aminotransferase
b0908	fun	fun	fun	fun	fun	fun	fun	fun	aroA	5-enolpyruvylshikimate-3-phosphate synthetase
b0909	i96;st212;	fun	fun	fun	fun	fun	fun	fun	ycaL	predicted peptidase with chaperone function
b0910	fun	fun	fun	fun	fun	fun	fun	fun	cmk	cytidylate kinase
b0911	fun	fun	fun	fun	fun	fun	fun	fun	rpsA	30S ribosomal subunit protein S1
b0912	fun	fun	fun	fun	fun	fun	fun	fun	ihfB	integration host factor (IHF), DNA-binding protein, beta subunit
b0913	i693;	fun	st118;i527;	st118;i527;	fun	fun	fun	fun	ycaI	conserved inner membrane protein
b0914	fun	fun	fun	fun	fun	fun	fun	fun	msbA	fused lipid transporter subunits of ABC superfamily: membrane component/ATP-binding component
b0915	fun	fun	fun	fun	fun	fun	i82;	fun	lpxK	lipid A 4'kinase
b0916	fun	fun	fun	fun	fun	fun	fun	fun	ycaQ	conserved protein
b0917	fun	fun	fun	fun	fun	fun	fun	fun	ycaR	conserved protein
b0918	fun	fun	fun	fun	fun	fun	fun	fun	kdsB	3-deoxy-manno-octulosonate cytidylyltransferase
b0919	fun	fun	fun	fun	fun	fun	fun	fun	ycbJ	conserved protein
b0920	fun	fun	fun	fun	fun	fun	fun	fun	ycbC	conserved inner membrane protein
b0921	fun	fun	fun	fun	fun	fun	fun	fun	smtA	predicted S-adenosyl-L-methionine-dependent methyltransferase
b0922	fun	fun	fun	fun	fun	fun	fun	fun	mukF	Involved in chromosome partioning, Ca2+ binding protein
b0923	fun	fun	fun	fun	fun	fun	fun	fun	mukE	protein involved in chromosome partitioning
b0924	fun	fun	fun	fun	fun	fun	fun	fun	mukB	fused chromosome partitioning protein: predicted nucleotide hydrolase/conserved protein/conserved protein
b0925	fun	fun	fun	fun	fun	fun	fun	fun	ycbB	murein L,D-transpeptidase
b0926	fun	fun	fun	fun	fun	fun	fun	fun	ycbK	conserved protein
b0927	fun	fun	fun	fun	fun	fun	fun	fun	ycbL	predicted metal-binding enzyme
b0928	fun	fun	fun	fun	fun	fun	fun	fun	aspC	aspartate aminotransferase, PLP-dependent
b0929	fun	fun	fun	fun	fun	fun	fun	fun	ompF	outer membrane porin 1a (Ia;b;F)
b0930	fun	fun	fun	fun	fun	fun	fun	fun	asnS	asparaginyl tRNA synthetase
b0931	fun	fun	fun	fun	fun	fun	fun	fun	pncB	nicotinate phosphoribosyltransferase
b0932	fun	fun	fun	fun	fun	fun	fun	fun	pepN	aminopeptidase N
b0933	i41;	i41;	fun	fun	fun	fun	fun	fun	ssuB	alkanesulfonate transporter subunit
b0934	st15;st67;	fun	i60;	i60;	fun	fun	fun	fun	ssuC	alkanesulfonate transporter subunit
b0935	st137;	i141;	fun	fun	i141;	fun	fun	fun	ssuD	alkanesulfonate monooxygenase, FMNH(2)-dependent
b0936	fun	i305;	fun	fun	fun	fun	fun	fun	ssuA	alkanesulfonate transporter subunit
b0937	fun	fun	fun	fun	fun	fun	fun	fun	ssuE	NAD(P)H-dependent FMN reductase
b0939	del	del	del	fun	fun	fun	del	fun	ycbR	predicted periplasmic pilin chaperone
b0940	del	TH586;	fun	fun	st384;i602;	i163;	del	fun	ycbS	predicted outer membrane usher protein
b0941	del	fun	i326;	i326;	fun	st327;	del	fun	ycbT	predicted fimbrial-like adhesin protein
b0942	del	fun	fun	fun	fun	fun	del	fun	ycbU	predicted fimbrial-like adhesin protein
b0943	del	fun	fun	fun	fun	fun	del	fun	ycbV	predicted fimbrial-like adhesin protein
b0944	fun	fun	fun	fun	fun	i149;	del	fun	ycbF	predicted periplasmic pilini chaperone
b0945	fun	fun	fun	fun	fun	fun	fun	fun	pyrD	dihydro-orotate oxidase, FMN-linked
b0946	fun	fun	fun	fun	fun	fun	fun	fun	ycbW	predicted protein
b0947	fun	fun	fun	fun	fun	fun	fun	fun	ycbX	predicted 2Fe-2S cluster-containing protein
b0948	fun	fun	fun	fun	fun	fun	fun	fun	rlmL	23S rRNA mG2445 methyltransferase, SAM-dependent
b0949	fun	fun	fun	fun	fun	fun	fun	fun	uup	fused predicted transporter subunits of ABC superfamily: ATP-binding components
b0950	fun	fun	fun	fun	fun	fun	fun	fun	pqiA	paraquat-inducible membrane protein A
b0951	fun	fun	fun	fun	fun	fun	fun	fun	pqiB	paraquat-inducible protein B
b0952	fun	fun	fun	fun	fun	fun	fun	fun	ymbA	conserved protein
b0953	fun	fun	fun	fun	fun	fun	fun	fun	rmf	ribosome modulation factor
b0954	fun	fun	fun	fun	fun	fun	fun	fun	fabA	beta-hydroxydecanoyl thioester dehydrase
b0955	fun	i370;	fun	fun	fun	fun	fun	fun	ycbZ	predicted peptidase
b0956	i134;	fun	i134;	fun	fun	fun	fun	fun	ycbG	conserved protein
b0957	fun	fun	fun	fun	fun	fun	fun	fun	ompA	outer membrane protein A (3a;II*;G;d)
b0958	fun	iSt93;	fun	fun	fun	fun	fun	fun	sulA	SOS cell division inhibitor
b0959	fun	fun	TT138;	i137;	fun	fun	fun	fun	sxy	conserved protein
b0960	fun	fun	fun	fun	fun	fun	fun	fun	yccS	predicted inner membrane protein
b0961	fun	fun	fun	fun	fun	fun	fun	fun	yccF	conserved inner membrane protein
b0962	fun	fun	fun	fun	fun	fun	fun	fun	helD	DNA helicase IV
b0963	fun	fun	fun	fun	fun	fun	fun	fun	mgsA	methylglyoxal synthase
b0964	fun	fun	fun	fun	fun	fun	fun	fun	yccT	conserved protein
b0965	fun	fun	fun	fun	fun	fun	fun	fun	yccU	predicted CoA-binding protein with NAD(P)-binding Rossmann-fold domain
b0966	fun	fun	fun	fun	fun	fun	fun	fun	hspQ	DNA-binding protein, hemimethylated
b0967	fun	fun	fun	fun	st92;st253;	fun	fun	fun	rlmI	23S rRNA m(5)C1962 methyltransferase, SAM-dependent
b0968	fun	fun	fun	fun	fun	fun	fun	fun	yccX	predicted acylphosphatase
b0969	fun	fun	fun	fun	fun	fun	fun	fun	yccK	predicted sulfite reductase subunit
b0970	fun	fun	fun	fun	fun	fun	fun	fun	yccA	inner membrane protein
b0972	fun	fun	fun	fun	fun	fun	fun	fun	hyaA	hydrogenase 1, small subunit
b0973	fun	fun	fun	fun	fun	fun	fun	fun	hyaB	hydrogenase 1, large subunit
b0974	fun	fun	fun	fun	i115;	fun	fun	fun	hyaC	hydrogenase 1, b-type cytochrome subunit
b0975	fun	fun	fun	fun	fun	fun	fun	fun	hyaD	protein involved in processing of HyaA and HyaB proteins
b0976	fun	fun	fun	fun	st113;	fun	fun	fun	hyaE	protein involved in processing of HyaA and HyaB proteins
b0977	fun	st57;st277;	i127;	fun	fun	fun	fun	fun	hyaF	protein involved in nickel incorporation into hydrogenase-1 proteins
b0978	fun	fun	fun	fun	fun	fun	fun	fun	appC	cytochrome bd-II oxidase, subunit I
b0979	fun	fun	fun	fun	fun	fun	fun	fun	appB	cytochrome bd-II oxidase, subunit II
b0980	fun	fun	fun	fun	fun	fun	fun	fun	appA	phosphoanhydride phosphorylase
b0981	fun	fun	i45;	fun	fun	fun	del	fun	etk	cryptic autophosphorylating protein tyrosine kinase Etk
b0982	fun	fun	fun	fun	fun	fun	del	fun	etp	phosphotyrosine-protein phosphatase
b0983	fun	fun	fun	fun	fun	fun	del	fun	gfcE	predicted exopolysaccharide export protein
b0984	fun	fun	fun	fun	fun	fun	del	fun	gfcD	conserved protein
b0985	fun	fun	fun	fun	fun	fun	del	fun	gfcC	conserved protein
b0986	fun	fun	fun	fun	fun	fun	del	fun	gfcB	predicted outer membrane lipoprotein
b0987	fun	fun	fun	fun	fun	fun	del	fun	gfcA	predicted protein
b0989	fun	fun	fun	fun	fun	fun	fun	fun	cspH	stress protein, member of the CspA-family
b0990	fun	del	fun	fun	fun	fun	fun	fun	cspG	DNA-binding transcriptional regulator
b0991	fun	del	fun	fun	fun	fun	fun	fun	ymcE	cold shock gene
b4517	fun	del	fun	fun	fun	fun	fun	fun	gnsA	predicted regulator of phosphatidylethanolamine synthesis
b0992	i99;	TT183;	fun	fun	st222;	fun	fun	fun	yccM	predicted 4Fe-4S membrane protein
b0993	fun	i28;i290;i305;i581;	st88;	fun	fun	fun	fun	fun	torS	hybrid sensory histidine kinase in two-component regulatory system with TorR
b0994	fun	fun	fun	fun	fun	fun	fun	fun	torT	periplasmic sensory protein associated with the TorRS two-component regulatory system
b0995	fun	fun	fun	fun	fun	fun	fun	fun	torR	DNA-binding response regulator in two-component regulatory system with TorS
b0996	fun	st278;	fun	fun	fun	fun	fun	fun	torC	trimethylamine N-oxide (TMAO) reductase I, cytochrome c-type subunit
b0997	i87;st499;	i463;st514;st703;i822;	st557;	fun	st343;	fun	fun	fun	torA	trimethylamine N-oxide (TMAO) reductase I, catalytic subunit
b0998	fun	fun	iSt60;	iSt60;	fun	fun	fun	fun	torD	chaperone involved in maturation of TorA subunit of trimethylamine N-oxide reductase system I
b0999	fun	fun	fun	fun	fun	fun	fun	fun	cbpM	modulator of CbpA co-chaperone
b1000	fun	fun	fun	fun	fun	fun	fun	fun	cbpA	curved DNA-binding protein, DnaJ homologue that functions as a co-chaperone of DnaK
b1001	del	st295;	fun	fun	i181;	TT299;	del	st297;	yccE	predicted protein
b1002	del	fun	fun	fun	fun	TT544;	i317;i350;	fun	agp	glucose-1-phosphatase/inositol phosphatase
b1003	del	fun	fun	fun	fun	fun	fun	fun	yccJ	predicted protein
b1004	del	fun	fun	fun	fun	fun	fun	fun	wrbA	NAD(P)H:quinone oxidoreductase
b4518	del	fun	TT45;	TT45;	fun	TT45;	fun	fun	ymdF	conserved protein
b1006	del	fun	fun	fun	fun	fun	fun	fun	rutG	predicted transporter
b1007	del	fun	fun	fun	fun	fun	fun	fun	rutF	predicted oxidoreductase, flavin:NADH component
b1008	del	fun	fun	fun	fun	fun	fun	fun	rutE	predicted oxidoreductase
b1009	del	fun	fun	fun	fun	fun	fun	fun	rutD	predicted hydrolase
b1010	del	fun	fun	fun	i42;	fun	fun	fun	rutC	conserved protein
b1011	del	st105;	fun	fun	fun	fun	fun	fun	rutB	predicted enzyme
b1012	del	fun	fun	fun	iSt183;	fun	fun	fun	rutA	predicted monooxygenase
b1013	fun	fun	fun	fun	fun	fun	fun	fun	rutR	predicted DNA-binding transcriptional regulator
b1014	fun	st661;st1125;	del	del	fun	fun	fun	fun	putA	fused DNA-binding transcriptional regulator/proline dehydrogenase/pyrroline-5-carboxylate dehydrogenase
b1015	fun	fun	del	del	fun	fun	fun	fun	putP	proline:sodium symporter
b1018	fun	del	fun	fun	fun	fun	fun	fun	efeO	conserved protein
b1019	fun	del	fun	fun	fun	fun	fun	fun	efeB	conserved protein
b1020	fun	del	fun	fun	fun	fun	fun	fun	phoH	conserved protein with nucleoside triphosphate hydrolase domain
b1021	del	del	del	fun	del	fun	fun	del	pgaD	predicted inner membrane protein
b1022	del	del	del	fun	del	fun	fun	del	pgaC	predicted glycosyl transferase
b1023	del	del	del	i262;st498;	del	fun	fun	del	pgaB	predicted enzyme associated with biofilm formation
b1024	del	del	del	st314;st400;st477;	del	fun	fun	del	pgaA	predicted outer membrane protein
b1025	del	del	del	i154;st329;	del	fun	fun	del	ycdT	predicted diguanylate cyclase
b1029	del	del	fun	fun	del	fun	del	del	ycdU	predicted inner membrane protein
b1033	fun	fun	st158;	st158;	fun	fun	fun	fun	ghrA	2-ketoacid reductase
b1034	fun	fun	fun	fun	fun	fun	fun	fun	ycdX	predicted zinc-binding hydrolase
b1035	fun	fun	fun	fun	fun	fun	fun	fun	ycdY	conserved protein
b1036	fun	fun	fun	fun	fun	fun	fun	fun	ycdZ	predicted inner membrane protein
b1037	st99;	fun	st255;	st255;	fun	fun	fun	fun	csgG	outer membrane lipoprotein
b1038	del	fun	iSt69;	fun	fun	fun	fun	fun	csgF	predicted transport protein
b1039	TT41;	fun	fun	fun	fun	fun	fun	fun	csgE	predicted transport protein
b1040	fun	TH85;	fun	fun	iSt49;	fun	fun	fun	csgD	DNA-binding transcriptional activator in two-component regulatory system
b1041	TH88;	del	fun	fun	fun	fun	fun	fun	csgB	curlin nucleator protein, minor subunit in curli complex
b1042	fun	del	i38;	i38;	fun	fun	fun	fun	csgA	cryptic curlin major subunit
b1043	TH41;	TH61;	fun	fun	fun	fun	fun	fun	csgC	predicted curli production protein
b1044	fun	fun	fun	fun	fun	fun	fun	fun	ymdA	predicted protein
b1045	fun	fun	fun	fun	fun	fun	fun	fun	ymdB	conserved protein
b1046	fun	fun	fun	i351;	fun	fun	fun	fun	ymdC	predicted hydrolase
b1047	fun	fun	fun	fun	fun	fun	fun	fun	opgC	membrane protein required for modification of periplasmic glucan
b1048	fun	fun	fun	fun	fun	fun	fun	fun	opgG	glucan biosynthesis protein, periplasmic
b1049	i594;	fun	fun	fun	fun	fun	fun	fun	opgH	glucan biosynthesis: glycosyl transferase
b1050	fun	fun	del	del	fun	fun	fun	fun	yceK	predicted lipoprotein
b1051	fun	fun	del	del	fun	fun	fun	fun	msyB	predicted protein
b1053	fun	iSt62;	del	del	i61;	st37;	fun	fun	mdtG	predicted drug efflux system
b1054	fun	fun	fun	fun	fun	fun	fun	fun	lpxL	lauryl-acyl carrier protein (ACP)-dependent acyltransferase
b1055	i84;i157;	fun	fun	fun	fun	fun	fun	fun	yceA	conserved protein
b1056	fun	fun	fun	fun	fun	fun	fun	fun	yceI	predicted protein
b1057	fun	fun	fun	fun	fun	fun	fun	fun	yceJ	predicted cytochrome b561
b1058	fun	fun	fun	fun	del	fun	fun	fun	yceO	predicted protein
b1059	fun	fun	fun	fun	fun	fun	fun	fun	solA	N-methyltryptophan oxidase, FAD-binding
b1060	st38;	fun	st38;	st38;	fun	fun	fun	fun	bssS	predicted protein
b1061	fun	fun	fun	fun	fun	fun	fun	fun	dinI	DNA damage-inducible protein I
b1062	fun	fun	fun	fun	fun	fun	fun	fun	pyrC	dihydro-orotase
b1063	fun	fun	fun	fun	fun	fun	fun	fun	yceB	predicted lipoprotein
b1064	fun	fun	fun	fun	fun	fun	fun	fun	grxB	glutaredoxin 2 (Grx2)
b1065	fun	i129;	fun	fun	fun	fun	fun	fun	mdtH	predicted drug efflux system
b1066	fun	fun	fun	fun	fun	fun	fun	fun	rimJ	ribosomal-protein-S5-alanine N-acetyltransferase
b1067	fun	fun	fun	fun	fun	fun	fun	fun	yceH	conserved protein
b1068	st289;	fun	st278;st289;	st289;	fun	fun	i117;i126;i148;	fun	yceM	predicted oxidoreductase with NAD(P)-binding Rossmann-fold domain
b1069	fun	fun	fun	fun	fun	fun	fun	fun	murJ	predicted inner membrane protein
b1070	fun	i80;	fun	fun	fun	fun	fun	fun	flgN	export chaperone for FlgK and FlgL
b1071	fun	fun	fun	fun	fun	fun	fun	fun	flgM	anti-sigma factor for FliA (sigma 28)
b1072	fun	fun	fun	fun	fun	fun	fun	fun	flgA	assembly protein for flagellar basal-body periplasmic P ring
b1073	del	fun	fun	fun	fun	fun	fun	fun	flgB	flagellar component of cell-proximal portion of basal-body rod
b1074	fun	fun	i68;	i68;	fun	fun	fun	fun	flgC	flagellar component of cell-proximal portion of basal-body rod
b1075	fun	fun	fun	fun	fun	fun	fun	fun	flgD	flagellar hook assembly protein
b1076	fun	fun	fun	fun	fun	fun	fun	fun	flgE	flagellar hook protein
b1077	fun	i88;	i88;	fun	fun	fun	fun	fun	flgF	flagellar component of cell-proximal portion of basal-body rod
b1078	fun	st83;	fun	fun	i128;	fun	fun	fun	flgG	flagellar component of cell-distal portion of basal-body rod
b1079	fun	fun	fun	fun	fun	fun	fun	fun	flgH	flagellar protein of basal-body outer-membrane L ring
b1080	fun	fun	fun	fun	fun	fun	fun	fun	flgI	predicted flagellar basal body protein
b1081	st243;	fun	fun	fun	fun	fun	fun	fun	flgJ	muramidase
b1082	fun	st372;	i230;	i230;	fun	fun	fun	fun	flgK	flagellar hook-filament junction protein 1
b1083	fun	i289;	i135;	fun	fun	fun	fun	fun	flgL	flagellar hook-filament junction protein
b1084	fun	fun	fun	fun	fun	fun	fun	fun	rne	fused ribonucleaseE: endoribonuclease/RNA-binding protein/RNA degradosome binding protein
b1085	fun	fun	fun	fun	fun	fun	fun	fun	yceQ	predicted protein
b1086	fun	fun	fun	fun	fun	fun	fun	fun	rluC	23S rRNA pseudouridylate synthase
b1087	fun	st12;st70;iSt121;	fun	fun	fun	fun	fun	fun	yceF	predicted protein
b1088	fun	fun	fun	fun	fun	fun	fun	fun	yceD	conserved protein
b1089	fun	fun	fun	fun	fun	fun	fun	fun	rpmF	50S ribosomal subunit protein L32
b1090	fun	fun	fun	fun	fun	fun	fun	fun	plsX	fatty acid/phospholipid synthesis protein
b1091	fun	fun	fun	fun	fun	fun	fun	fun	fabH	3-oxoacyl-[acyl-carrier-protein] synthase III
b1092	fun	fun	fun	fun	fun	fun	fun	fun	fabD	malonyl-CoA-[acyl-carrier-protein] transacylase
b1093	fun	fun	fun	fun	fun	fun	fun	fun	fabG	3-oxoacyl-[acyl-carrier-protein] reductase
b1094	fun	fun	fun	fun	fun	fun	fun	fun	acpP	acyl carrier protein (ACP)
b1095	fun	fun	fun	fun	fun	fun	fun	fun	fabF	3-oxoacyl-[acyl-carrier-protein] synthase II
b1096	fun	fun	fun	fun	fun	fun	i253;	fun	pabC	4-amino-4-deoxychorismate lyase component of para-aminobenzoate synthase multienzyme complex
b1097	fun	fun	fun	fun	fun	fun	fun	fun	yceG	predicted aminodeoxychorismate lyase
b1098	fun	fun	fun	fun	fun	fun	fun	fun	tmk	thymidylate kinase
b1099	fun	fun	fun	fun	fun	fun	fun	fun	holB	DNA polymerase III, delta prime subunit
b1100	fun	fun	fun	fun	fun	fun	fun	fun	ycfH	predicted metallodependent hydrolase
b1101	fun	fun	fun	fun	fun	fun	fun	fun	ptsG	fused glucose-specific PTS enzymes: IIB component/IIC component
b1102	i59;	fun	i411;	fun	fun	fun	fun	fun	fhuE	ferric-rhodotorulic acid outer membrane transporter
b1103	fun	fun	fun	fun	fun	fun	fun	fun	hinT	purine nucleoside phosphoramidase
b1104	fun	fun	fun	fun	fun	fun	fun	fun	ycfL	predicted protein
b1105	fun	fun	i193;	i193;	fun	fun	fun	fun	ycfM	predicted outer membrane lipoprotein
b1106	fun	fun	fun	fun	fun	fun	fun	fun	thiK	thiamin kinase
b1107	fun	fun	fun	fun	fun	fun	fun	fun	nagZ	beta N-acetyl-glucosaminidase
b1108	fun	fun	fun	fun	fun	fun	fun	fun	ycfP	conserved protein
b1109	fun	fun	fun	fun	fun	fun	fun	fun	ndh	respiratory NADH dehydrogenase 2/cupric reductase
b1110	fun	fun	fun	fun	fun	fun	fun	fun	ycfJ	predicted protein
b1111	fun	fun	fun	fun	fun	fun	fun	fun	ycfQ	predicted DNA-binding transcriptional regulator
b1112	fun	fun	fun	fun	fun	fun	fun	fun	bhsA	predicted protein
b1113	fun	fun	fun	fun	st31;	fun	fun	fun	ycfS	L,D-transpeptidase linking Lpp to murein
b1114	fun	fun	fun	fun	fun	fun	i906;	fun	mfd	transcription-repair coupling factor
b1115	fun	fun	fun	fun	fun	fun	fun	fun	ycfT	predicted inner membrane protein
b1116	fun	fun	fun	fun	fun	fun	fun	fun	lolC	outer membrane-specific lipoprotein transporter subunit
b1117	fun	fun	fun	fun	fun	fun	fun	fun	lolD	outer membrane-specific lipoprotein transporter subunit
b1118	fun	fun	fun	fun	fun	fun	fun	fun	lolE	outer membrane-specific lipoprotein transporter subunit
b1119	fun	fun	fun	fun	fun	fun	fun	fun	nagK	N-acetyl-D-glucosamine kinase
b1120	fun	fun	fun	fun	fun	fun	fun	fun	cobB	deacetylase of acetyl-CoA synthetase, NAD-dependent
b1123	fun	fun	fun	fun	fun	fun	fun	fun	potD	polyamine transporter subunit
b1124	fun	fun	fun	fun	fun	fun	fun	fun	potC	polyamine transporter subunit
b1125	fun	fun	fun	fun	fun	fun	fun	fun	potB	polyamine transporter subunit
b1126	fun	fun	fun	fun	fun	fun	fun	fun	potA	polyamine transporter subunit
b1127	fun	fun	fun	fun	fun	fun	fun	fun	pepT	peptidase T
b1128	fun	fun	fun	fun	fun	fun	fun	fun	ycfD	conserved protein
b1129	fun	fun	fun	fun	fun	fun	fun	fun	phoQ	sensory histidine kinase in two-component regulatory system with PhoP
b1130	fun	fun	fun	fun	fun	fun	fun	fun	phoP	DNA-binding response regulator in two-component regulatory system with PhoQ
b1131	fun	fun	fun	fun	fun	fun	fun	fun	purB	adenylosuccinate lyase
b1132	fun	fun	fun	fun	fun	fun	fun	fun	hflD	predicted lysogenization regulator
b1133	fun	fun	fun	fun	fun	fun	fun	fun	mnmA	tRNA (5-methylaminomethyl-2-thiouridylate)-methyltransferase
b1134	fun	fun	fun	fun	fun	fun	fun	fun	nudJ	bifunctional thiamin pyrimidine pyrophosphate hydrolase/ thiamin pyrophosphate hydrolase
b1135	fun	fun	fun	fun	fun	fun	TT153;	fun	rluE	16S RNA U516 pseudouridine synthase
b1136	fun	fun	fun	fun	fun	fun	fun	fun	icd	e14 prophage; isocitrate dehydrogenase, specific for NADP+
b1160	TH44;	fun	del	del	fun	del	del	fun	iraM	predicted protein
b1161	del	del	del	del	fun	del	fun	fun	ycgX	predicted protein
b1162	del	del	del	del	fun	del	fun	fun	ycgE	predicted DNA-binding transcriptional regulator
b1163	del	del	del	del	i199;	del	fun	fun	ycgF	predicted FAD-binding phosphodiesterase
b1167	del	del	del	del	i10;	del	fun	fun	ymgC	predicted protein
b4520	del	del	fun	del	del	del	fun	fun	ymgF	predicted protein
b1171	i23;	del	fun	fun	fun	del	fun	fun	ymgD	predicted protein
b1172	fun	del	fun	fun	fun	del	fun	fun	ymgG	predicted protein
b4593	fun	del	fun	fun	fun	del	fun	fun	ymgI	hypothetical protein
b4594	fun	fun	fun	fun	fun	del	fun	fun	ymgJ	hypothetical protein
b1174	fun	fun	fun	fun	fun	fun	fun	fun	minE	cell division topological specificity factor
b1175	fun	fun	fun	fun	fun	fun	fun	fun	minD	membrane ATPase of the MinC-MinD-MinE system
b1176	fun	fun	fun	fun	fun	fun	fun	fun	minC	cell division inhibitor
b1177	fun	i32;	iSt68;	i69;	fun	fun	fun	fun	ycgJ	predicted protein
b1178	fun	fun	i36;	i36;	fun	fun	fun	fun	ycgK	predicted protein
b1179	fun	fun	fun	fun	fun	fun	fun	fun	ycgL	conserved protein
b1180	fun	fun	fun	fun	fun	fun	fun	fun	ycgM	predicted isomerase/hydrolase
b1181	fun	fun	fun	fun	fun	fun	fun	fun	ycgN	conserved protein
b1182	TT104;	TT78;	i112;	i112;	i26;iSt119;	fun	TH173;	i165;	hlyE	hemolysin E
b1183	fun	fun	fun	fun	fun	fun	fun	fun	umuD	DNA polymerase V, subunit D
b1184	i163;	fun	fun	fun	i163;	fun	fun	fun	umuC	DNA polymerase V, subunit C
b1185	fun	fun	fun	fun	fun	fun	fun	fun	dsbB	oxidoreductase that catalyzes reoxidation of DsbA protein disulfide isomerase I
b1186	fun	fun	fun	fun	fun	fun	fun	fun	nhaB	sodium:proton antiporter
b1187	fun	fun	fun	fun	fun	fun	fun	fun	fadR	DNA-binding transcriptional dual regulator of fatty acid metabolism
b1188	fun	fun	fun	fun	fun	fun	fun	fun	ycgB	conserved protein
b1189	fun	fun	fun	fun	fun	fun	fun	fun	dadA	D-amino acid dehydrogenase
b1190	i28;	i148;	fun	fun	fun	fun	fun	fun	dadX	alanine racemase 2, PLP-binding
b1191	fun	fun	fun	fun	fun	fun	fun	fun	cvrA	predicted cation/proton antiporter
b1192	fun	fun	i10;	fun	fun	fun	fun	fun	ldcA	L,D-carboxypeptidase A
b1193	fun	fun	fun	fun	fun	fun	fun	fun	emtA	lytic murein endotransglycosylase E
b1194	fun	fun	fun	fun	fun	fun	fun	fun	ycgR	protein involved in flagellar function
b1195	fun	fun	fun	fun	TT67;	fun	fun	fun	ymgE	predicted inner membrane protein
b1196	fun	del	i95;	i95;	del	del	del	fun	ycgY	predicted protein
b1197	i73;i471;	fun	fun	fun	del	i75;	fun	fun	treA	periplasmic trehalase
b1198	fun	st181;i191;	fun	fun	del	fun	fun	fun	dhaM	fused predicted dihydroxyacetone-specific PTS enzymes: HPr component/EI component
b1199	fun	TH104;	fun	fun	del	fun	fun	fun	dhaL	dihydroxyacetone kinase, C-terminal domain
b1200	fun	del	fun	fun	del	fun	fun	fun	dhaK	dihydroxyacetone kinase, N-terminal domain
b1201	fun	TH479;	fun	fun	del	del	fun	fun	dhaR	predicted DNA-binding transcriptional regulator, dihydroxyacetone
b1202	i598;	i115;	fun	fun	del	del	del	i184;	ycgV	predicted adhesin
b1203	fun	fun	fun	fun	fun	fun	fun	fun	ychF	predicted GTP-binding protein
b1204	fun	fun	fun	fun	fun	fun	fun	fun	pth	peptidyl-tRNA hydrolase
b1205	fun	fun	fun	fun	fun	fun	fun	fun	ychH	predicted inner membrane protein
b1206	fun	fun	fun	fun	fun	fun	fun	fun	ychM	predicted transporter
b1207	fun	fun	fun	fun	fun	fun	fun	fun	prs	phosphoribosylpyrophosphate synthase
b1208	fun	fun	fun	fun	fun	fun	fun	fun	ispE	4-diphosphocytidyl-2-C-methylerythritol kinase
b1209	fun	fun	fun	fun	fun	fun	fun	fun	lolB	chaperone for lipoproteins
b1210	fun	fun	fun	fun	fun	fun	fun	fun	hemA	glutamyl tRNA reductase
b1211	fun	fun	fun	fun	fun	fun	fun	fun	prfA	peptide chain release factor RF-1
b1212	fun	fun	fun	fun	fun	fun	fun	fun	prmC	N5-glutamine methyltransferase, modifies release factors RF-1 and RF-2
b1213	fun	fun	fun	fun	fun	fun	fun	fun	ychQ	predicted transcriptional regulator
b1214	i190;	fun	fun	fun	i95;	fun	fun	fun	ychA	predicted transcriptional regulator
b1215	fun	fun	fun	fun	fun	fun	fun	fun	kdsA	3-deoxy-D-manno-octulosonate 8-phosphate synthase
b1216	fun	fun	fun	fun	fun	fun	fun	fun	chaA	calcium/sodium:proton antiporter
b1217	fun	fun	fun	fun	fun	fun	fun	fun	chaB	predicted cation regulator
b1218	fun	st212;	fun	fun	fun	fun	fun	fun	chaC	regulatory protein for cation transport
b1219	fun	fun	fun	fun	fun	fun	fun	fun	ychN	conserved protein
b1220	fun	iSt64;i174;	fun	i32;	fun	fun	fun	fun	ychO	predicted invasin
b1221	fun	fun	fun	fun	fun	fun	fun	fun	narL	DNA-binding response regulator in two-component regulatory system with NarX (or NarQ)
b1222	fun	fun	fun	fun	fun	fun	fun	fun	narX	sensory histidine kinase in two-component regulatory system with NarL
b1223	fun	fun	fun	fun	fun	fun	fun	fun	narK	nitrate/nitrite transporter
b1224	fun	fun	fun	fun	fun	fun	fun	fun	narG	nitrate reductase 1, alpha subunit
b1225	fun	fun	fun	fun	fun	fun	fun	fun	narH	nitrate reductase 1, beta (Fe-S) subunit
b1226	fun	fun	fun	fun	fun	fun	fun	fun	narJ	molybdenum-cofactor-assembly chaperone subunit (delta subunit) of nitrate reductase 1
b1227	fun	fun	fun	fun	fun	fun	fun	fun	narI	nitrate reductase 1, gamma (cytochrome b(NR)) subunit
b1232	fun	fun	fun	fun	fun	fun	fun	fun	purU	formyltetrahydrofolate hydrolase
b1233	fun	fun	fun	fun	fun	fun	fun	fun	ychJ	conserved protein
b1234	fun	i215;	fun	fun	fun	fun	fun	fun	rssA	conserved protein
b1235	fun	fun	fun	fun	fun	fun	fun	fun	rssB	response regulator of RpoS
b1236	fun	fun	fun	fun	fun	fun	fun	fun	galU	glucose-1-phosphate uridylyltransferase
b1237	fun	fun	fun	fun	fun	fun	fun	fun	hns	global DNA-binding transcriptional dual regulator H-NS
b1238	fun	fun	fun	fun	fun	fun	fun	fun	tdk	thymidine kinase/deoxyuridine kinase
b1241	fun	fun	fun	fun	fun	fun	fun	fun	adhE	fused acetaldehyde-CoA dehydrogenase/iron-dependent alcohol dehydrogenase/pyruvate-formate lyase deactivase
b1242	fun	del	fun	fun	fun	fun	fun	fun	ychE	predicted inner membrane protein
b1243	fun	fun	fun	fun	fun	fun	fun	fun	oppA	oligopeptide transporter subunit
b1244	fun	fun	fun	fun	fun	fun	fun	fun	oppB	oligopeptide transporter subunit
b1245	fun	fun	fun	fun	fun	fun	fun	fun	oppC	oligopeptide transporter subunit
b1246	fun	fun	fun	fun	fun	fun	fun	fun	oppD	oligopeptide transporter subunit
b1247	fun	fun	fun	fun	fun	fun	fun	fun	oppF	oligopeptide transporter subunit
b1248	fun	fun	fun	fun	fun	fun	fun	fun	yciU	predicted protein
b1249	fun	fun	fun	fun	fun	fun	fun	fun	cls	cardiolipin synthase 1
b4595	fun	fun	fun	fun	fun	fun	fun	fun	yciY	hypothetical protein
b1250	fun	fun	fun	fun	fun	fun	fun	fun	kch	voltage-gated potassium channel
b1251	fun	fun	fun	fun	fun	fun	fun	fun	yciI	predicted enzyme
b1252	fun	fun	fun	fun	fun	fun	fun	fun	tonB	membrane spanning protein in TonB-ExbB-ExbD complex
b1253	fun	fun	fun	fun	fun	fun	fun	fun	yciA	predicted hydrolase
b1254	fun	fun	fun	fun	fun	fun	fun	fun	yciB	predicted inner membrane protein
b1255	fun	fun	fun	fun	fun	fun	fun	fun	yciC	predicted inner membrane protein
b1256	fun	fun	fun	fun	fun	fun	fun	fun	ompW	outer membrane protein W
b1257	del	fun	fun	fun	del	fun	fun	fun	yciE	conserved protein
b1258	del	del	fun	fun	del	fun	fun	fun	yciF	conserved protein
b1259	del	del	fun	fun	del	fun	fun	fun	yciG	predicted protein
b1260	fun	fun	fun	fun	fun	fun	fun	fun	trpA	tryptophan synthase, alpha subunit
b1261	fun	fun	fun	fun	fun	fun	fun	fun	trpB	tryptophan synthase, beta subunit
b1262	fun	fun	fun	fun	fun	fun	fun	fun	trpC	fused indole-3-glycerolphosphate synthetase/N-(5-phosphoribosyl)anthranilate isomerase
b1263	fun	fun	fun	fun	fun	fun	fun	fun	trpD	fused glutamine amidotransferase (component II) of anthranilate synthase/anthranilate phosphoribosyl transferase
b1264	fun	fun	fun	fun	fun	i423;	fun	fun	trpE	component I of anthranilate synthase
b1266	fun	fun	fun	fun	fun	fun	fun	fun	yciV	conserved protein
b1267	fun	fun	fun	fun	fun	fun	fun	fun	yciO	conserved protein
b1268	fun	TH486;	del	del	i205;	fun	fun	del	yciQ	predicted inner membrane protein
b1269	fun	fun	i118;	fun	fun	fun	fun	fun	rluB	23S rRNA pseudouridylate synthase
b1270	i24;	fun	fun	fun	fun	fun	fun	fun	btuR	cob(I)alamin adenolsyltransferase/cobinamide ATP-dependent adenolsyltransferase
b1271	fun	fun	fun	fun	fun	fun	fun	fun	yciK	predicted oxoacyl-(acyl carrier protein) reductase, EmrKY-TolC system
b1272	fun	fun	fun	fun	fun	fun	fun	fun	sohB	predicted inner membrane peptidase
b1273	fun	fun	fun	fun	fun	fun	fun	fun	yciN	predicted protein
b1274	fun	fun	fun	fun	fun	fun	fun	fun	topA	DNA topoisomerase I, omega subunit
b1275	fun	fun	fun	fun	fun	fun	fun	fun	cysB	DNA-binding transcriptional dual regulator, O-acetyl-L-serine-binding
b4522	fun	fun	fun	fun	fun	fun	fun	fun	ymiA	hypothetical protein
b4523	fun	fun	fun	fun	fun	fun	fun	fun	yciX	hypothetical protein
b1276	st89;i455;	iSt682;st858;	fun	fun	fun	fun	fun	fun	acnA	aconitate hydratase 1
b1277	fun	fun	fun	fun	fun	fun	fun	fun	ribA	GTP cyclohydrolase II
b1278	fun	fun	fun	fun	fun	fun	fun	fun	pgpB	phosphatidylglycerophosphatase B
b1279	fun	fun	fun	fun	fun	fun	fun	fun	yciS	conserved inner membrane protein
b1280	fun	fun	fun	fun	fun	fun	fun	fun	yciM	conserved protein
b1281	fun	fun	fun	fun	fun	fun	fun	fun	pyrF	orotidine-5'-phosphate decarboxylase
b1282	fun	fun	fun	fun	fun	fun	fun	fun	yciH	conserved protein
b1283	fun	del	fun	fun	fun	fun	fun	fun	osmB	lipoprotein
b1284	fun	fun	fun	fun	fun	fun	fun	fun	yciT	predicted DNA-binding transcriptional regulator
b4596	fun	fun	fun	fun	fun	fun	fun	fun	yciZ	hypothetical protein
b1285	fun	i171;st432;	st154;i432;	st154;i432;	i204;	fun	fun	fun	gmr	modulator of Rnase II stability
b1286	fun	fun	fun	fun	fun	fun	fun	fun	rnb	ribonuclease II
b1287	fun	fun	fun	fun	i295;	fun	fun	fun	yciW	predicted oxidoreductase
b1288	fun	fun	fun	fun	fun	fun	fun	fun	fabI	enoyl-[acyl-carrier-protein] reductase, NADH-dependent
b1289	fun	del	fun	fun	fun	del	del	fun	ycjD	conserved protein
b1290	fun	fun	fun	fun	fun	fun	fun	fun	sapF	predicted antimicrobial peptide transporter subunit
b1291	fun	fun	fun	fun	fun	fun	fun	fun	sapD	predicted antimicrobial peptide transporter subunit
b1292	fun	fun	fun	fun	fun	fun	fun	fun	sapC	predicted antimicrobial peptide transporter subunit
b1293	fun	fun	fun	fun	fun	fun	fun	fun	sapB	predicted antimicrobial peptide transporter subunit
b1294	fun	fun	fun	fun	fun	fun	fun	fun	sapA	predicted antimicrobial peptide transporter subunit
b1295	fun	fun	fun	fun	fun	fun	fun	fun	ymjA	predicted protein
b1296	fun	TT271;	fun	fun	fun	fun	del	fun	puuP	putrescine importer
b1297	fun	i73;	fun	fun	fun	fun	del	fun	puuA	gamma-Glu-putrescine synthase
b1298	i146;	i166;	fun	i59;	fun	fun	del	fun	puuD	gamma-Glu-GABA hydrolase
b1299	fun	fun	fun	fun	fun	fun	del	fun	puuR	DNA-binding transcriptional repressor
b1300	fun	st329;	fun	fun	st45;	fun	del	fun	puuC	gamma-Glu-gamma-aminobutyraldehyde dehydrogenase, NAD(P)H-dependent
b1301	fun	fun	fun	fun	fun	fun	del	fun	puuB	gamma-Glu-putrescine oxidase, FAD/NAD(P)-binding
b1302	fun	i164;	fun	fun	st180;	fun	del	fun	puuE	GABA aminotransferase, PLP-dependent
b1303	fun	fun	fun	fun	fun	fun	fun	fun	pspF	DNA-binding transcriptional activator
b1304	fun	fun	fun	fun	fun	fun	fun	fun	pspA	regulatory protein for phage-shock-protein operon
b1305	fun	fun	fun	fun	fun	fun	fun	fun	pspB	DNA-binding transcriptional regulator of psp operon
b1306	fun	fun	fun	fun	fun	fun	fun	fun	pspC	DNA-binding transcriptional activator
b1307	fun	fun	fun	fun	fun	fun	fun	fun	pspD	peripheral inner membrane phage-shock protein
b1308	fun	fun	fun	fun	fun	fun	fun	fun	pspE	thiosulfate:cyanide sulfurtransferase (rhodanese)
b1309	del	i148;	i369;	i369;i421;	i338;	i112;	fun	fun	ycjM	predicted glucosyltransferase
b1310	del	del	st210;	st210;	fun	st210;	fun	fun	ycjN	predicted sugar transporter subunit: periplasmic-binding component of ABC superfamily
b1311	del	del	fun	fun	fun	fun	fun	fun	ycjO	predicted sugar transporter subunit: membrane component of ABC superfamily
b1312	del	del	fun	fun	i62;	fun	fun	fun	ycjP	predicted sugar transporter subunit: membrane component of ABC superfamily
b1313	del	del	fun	fun	fun	fun	fun	fun	ycjQ	predicted oxidoreductase, Zn-dependent and NAD(P)-binding
b1314	del	del	i94;	i94;	fun	fun	fun	fun	ycjR	predicted enzyme
b1315	del	del	i133;	i133;	fun	fun	fun	fun	ycjS	predicted oxidoreductase, NADH-binding
b1316	del	del	fun	fun	fun	fun	fun	fun	ycjT	predicted hydrolase
b1317	del	del	fun	fun	fun	fun	fun	fun	ycjU	predicted beta-phosphoglucomutase
b1319	del	del	st238;	st238;	fun	fun	fun	fun	ompG	outer membrane porin
b1320	TT122;	TT104;	fun	fun	fun	fun	fun	fun	ycjW	predicted DNA-binding transcriptional regulator
b1321	fun	fun	fun	fun	fun	fun	fun	fun	ycjX	conserved protein with nucleoside triphosphate hydrolase domain
b1322	fun	fun	fun	fun	fun	fun	fun	fun	ycjF	conserved inner membrane protein
b1323	fun	fun	fun	fun	fun	fun	fun	fun	tyrR	DNA-binding transcriptional dual regulator, tyrosine-binding
b1324	fun	fun	fun	fun	fun	fun	fun	fun	tpx	lipid hydroperoxide peroxidase
b1325	st11;	fun	fun	fun	st303;	fun	fun	fun	ycjG	L-Ala-D/L-Glu epimerase
b1326	fun	fun	fun	fun	fun	fun	st152;	fun	mpaA	murein peptide amidase A
b1327	fun	del	fun	fun	fun	fun	fun	st48;	ycjY	predicted hydrolase
b1328	fun	fun	TH144;	TH144;	fun	fun	fun	fun	ycjZ	predicted DNA-binding transcriptional regulator
b1329	fun	fun	fun	fun	fun	fun	fun	fun	mppA	murein tripeptide (L-ala-gamma-D-glutamyl-meso-DAP) transporter subunit
b1330	fun	fun	fun	fun	fun	fun	fun	fun	ynaI	conserved inner membrane protein
b1332	i22;	iSt40;	st56;	st56;	fun	fun	fun	fun	ynaJ	predicted inner membrane protein
b1333	fun	fun	fun	fun	fun	fun	fun	fun	uspE	stress-induced protein
b1334	fun	fun	fun	fun	fun	fun	fun	fun	fnr	DNA-binding transcriptional dual regulator, global regulator of anaerobic growth
b1335	fun	fun	fun	fun	fun	fun	fun	fun	ogt	O-6-alkylguanine-DNA:cysteine-protein methyltransferase
b1336	st11;	del	del	del	i366;	i257;	del	fun	abgT	predicted cryptic aminobenzoyl-glutamate transporter
b1337	fun	del	del	del	fun	fun	del	fun	abgB	predicted peptidase, aminobenzoyl-glutamate utilization protein
b1338	i267;	del	del	del	fun	fun	del	fun	abgA	predicted peptidase, aminobenzoyl-glutamate utilization protein
b1339	fun	del	del	del	fun	fun	del	fun	abgR	predicted DNA-binding transcriptional regulator
b1340	fun	fun	st70;	fun	fun	fun	fun	fun	ydaL	conserved protein
b1341	fun	i323;	st48;st177;	fun	fun	fun	fun	fun	ydaM	predicted diguanylate cyclase, GGDEF domain signalling protein
b1342	fun	fun	fun	fun	fun	fun	fun	fun	ydaN	predicted Zn(II) transporter
b1343	fun	TH199;i323;	fun	fun	fun	fun	fun	fun	dbpA	ATP-dependent RNA helicase, specific for 23S rRNA
b1344	fun	fun	fun	fun	fun	fun	fun	fun	ttcA	predicted C32 tRNA thiolase
b1345	fun	del	del	del	TH248;	fun	del	del	intR	Rac prophage; integrase
b1346	st59;	del	del	del	del	fun	del	del	ydaQ	Rac prophage; conserved protein
b1347	fun	del	del	del	del	fun	del	del	ydaC	Rac prophage; predicted protein
b1376	fun	fun	fun	fun	fun	fun	fun	fun	uspF	stress-induced protein, ATP-binding protein
b1377	fun	i261;	i285;	i285;	fun	i118;	fun	fun	ompN	outer membrane pore protein N, non-specific
b1378	fun	fun	fun	fun	fun	fun	fun	fun	ydbK	fused predicted pyruvate-flavodoxin oxidoreductase: conserved protein/conserved protein/FeS binding protein
b4529	fun	fun	fun	fun	fun	fun	fun	fun	ydbJ	predicted protein
b1379	fun	i21;	TT106;	TT106;	fun	fun	fun	fun	hslJ	heat-inducible protein
b1380	fun	fun	fun	fun	fun	fun	fun	fun	ldhA	fermentative D-lactate dehydrogenase, NAD-dependent
b1381	fun	fun	fun	fun	fun	fun	fun	fun	ydbH	predicted protein
b1382	fun	fun	fun	fun	fun	fun	fun	fun	ynbE	predicted lipoprotein
b1383	fun	del	fun	fun	fun	del	fun	fun	ydbL	conserved protein
b1406	del	del	del	del	del	fun	fun	fun	ydbC	predicted oxidoreductase, NAD(P)-binding
b1407	del	TH531;	fun	fun	del	fun	del	fun	ydbD	predicted protein
b1408	TT113;	fun	fun	fun	del	fun	fun	fun	ynbA	predicted inner membrane protein
b1409	del	st140;i210;i290;	i17;	i17;	st154;	fun	fun	fun	ynbB	predicted CDP-diglyceride synthase
b1410	st103;st124;	fun	fun	fun	fun	fun	fun	fun	ynbC	predicted hydrolase
b1411	fun	iSt66;	i216;i218;	i216;i218;	fun	fun	fun	fun	ynbD	predicted phosphatase, inner membrane protein
b1412	fun	fun	fun	fun	fun	fun	fun	fun	azoR	NADH-azoreductase, FMN-dependent
b1413	fun	fun	fun	fun	fun	fun	fun	fun	hrpA	ATP-dependent helicase
b1414	fun	del	TH89;	st231;	fun	fun	fun	fun	ydcF	conserved protein
b1415	i414;	st375;	fun	fun	TH298;	fun	fun	fun	aldA	aldehyde dehydrogenase A, NAD-linked
b1418	fun	fun	fun	fun	fun	fun	fun	fun	cybB	cytochrome b561
b1419	del	fun	fun	fun	fun	fun	fun	fun	ydcA	predicted protein
b4428	fun	fun	fun	fun	fun	fun	TH15;	fun	hokB	toxic polypeptide, small
b1420	fun	fun	fun	fun	fun	fun	del	fun	mokB	regulatory peptide
b1421	i37;i352;	iSt61;	fun	fun	fun	fun	TH399;	fun	trg	methyl-accepting chemotaxis protein III, ribose and galactose sensor receptor
b1422	i30;st50;	fun	fun	fun	fun	fun	fun	fun	ydcI	predicted DNA-binding transcriptional regulator
b1423	fun	fun	fun	fun	fun	i60;i251;	fun	fun	ydcJ	conserved protein
b1424	fun	fun	fun	fun	fun	fun	fun	fun	opgD	glucan biosynthesis protein, periplasmic
b1426	fun	fun	fun	fun	fun	fun	fun	fun	ydcH	predicted protein
b1427	fun	fun	fun	fun	fun	st99;	fun	fun	rimL	ribosomal-protein-L7/L12-serine acetyltransferase
b1428	st55;	i22;st168;i236;	fun	fun	fun	fun	fun	fun	ydcK	predicted enzyme
b1429	fun	fun	fun	fun	fun	fun	fun	fun	tehA	potassium-tellurite ethidium and proflavin transporter
b1430	fun	fun	fun	fun	fun	fun	fun	fun	tehB	predicted S-adenosyl-L-methionine-dependent methyltransferase
b1431	i36;st187;	iSt113;i146;	i151;i210;	fun	st84;	fun	fun	fun	ydcL	predicted lipoprotein
b1432	del	del	st107;	TT301;	fun	del	del	fun	ydcM	predicted transposase
b1433	del	i121;	del	del	i308;	fun	fun	fun	ydcO	predicted benzoate transporter
b1434	del	fun	del	del	fun	fun	fun	fun	ydcN	predicted DNA-binding transcriptional regulator
b1435	del	TT495;	del	del	fun	fun	fun	fun	ydcP	predicted peptidase
b1436	del	fun	del	del	fun	fun	fun	fun	yncJ	predicted protein
b4532	del	fun	del	del	i41;	fun	del	fun	yncN	predicted protein
b1438	del	fun	del	del	fun	fun	TH60;	fun	ydcQ	predicted DNA-binding transcriptional regulator
b1439	del	fun	del	del	fun	fun	fun	fun	ydcR	fused predicted DNA-binding transcriptional regulator/predicted amino transferase
b1440	del	fun	del	del	fun	fun	fun	fun	ydcS	predicted spermidine/putrescine transporter subunit
b1441	del	fun	del	del	fun	fun	fun	fun	ydcT	predicted spermidine/putrescine transporter subunit
b1442	del	TH120;	TH198;	TH198;	i124;	fun	fun	fun	ydcU	predicted spermidine/putrescine transporter subunit
b1443	del	i52;	fun	fun	fun	fun	i211;	fun	ydcV	predicted spermidine/putrescine transporter subunit
b1444	del	fun	fun	fun	fun	fun	fun	fun	prr	medium chain aldehyde dehydrogenase
b1445	fun	fun	fun	fun	fun	fun	fun	fun	ydcX	predicted inner membrane protein
b1446	fun	iSt24;	fun	fun	fun	fun	fun	fun	ydcY	predicted protein
b1447	fun	fun	fun	fun	fun	fun	fun	fun	ydcZ	predicted inner membrane protein
b1448	fun	fun	fun	i123;	fun	fun	fun	fun	yncA	predicted acyltransferase with acyl-CoA N-acyltransferase domain
b1449	fun	fun	fun	fun	iSt320;	fun	del	fun	yncB	predicted oxidoreductase, Zn-dependent and NAD(P)-binding
b1450	del	TH74;	fun	fun	i101;	fun	TT108;	fun	mcbR	predicted DNA-binding transcriptional regulator
b1451	fun	st568;iSt643;	del	del	fun	fun	i286;	fun	yncD	predicted iron outer membrane transporter
b1452	fun	fun	del	del	fun	fun	fun	fun	yncE	conserved protein
b1453	fun	fun	del	del	fun	fun	fun	fun	ansP	L-asparagine transporter
b1454	fun	fun	del	del	fun	fun	i59;st92;	fun	yncG	predicted enzyme
b1455	del	fun	del	del	fun	fun	del	fun	yncH	predicted protein
b1461	del	del	del	del	fun	fun	del	fun	pptA	4-oxalocrotonate tautomerase
b1462	del	del	del	del	fun	st41;	fun	fun	yddH	conserved protein
b1463	del	TH75;	del	del	fun	i223;	fun	fun	nhoA	N-hydroxyarylamine O-acetyltransferase
b1464	del	fun	del	del	fun	fun	fun	fun	yddE	conserved protein
b1465	del	fun	del	del	fun	fun	fun	fun	narV	nitrate reductase 2 (NRZ), gamma subunit
b1466	del	fun	del	del	fun	fun	fun	fun	narW	nitrate reductase 2 (NRZ), delta subunit (assembly subunit)
b1467	del	fun	TT293;	TT293;	fun	fun	fun	fun	narY	nitrate reductase 2 (NRZ), beta subunit
b1468	del	i337;i629;iSt682;	st215;	fun	fun	fun	fun	fun	narZ	nitrate reductase 2 (NRZ), alpha subunit
b1469	del	i417;	fun	fun	i56;	fun	fun	fun	narU	nitrate/nitrite transporter
b1470	del	fun	iSt76;	iSt76;	i47;	fun	del	fun	yddJ	predicted protein
b1473	fun	fun	fun	fun	fun	fun	fun	fun	yddG	predicted methyl viologen efflux pump
b1474	fun	st805;	fun	fun	fun	fun	fun	st196;	fdnG	formate dehydrogenase-N, alpha subunit, nitrate-inducible
b1475	fun	fun	fun	fun	fun	fun	fun	fun	fdnH	formate dehydrogenase-N, Fe-S (beta) subunit, nitrate-inducible
b1476	fun	fun	fun	fun	fun	fun	fun	fun	fdnI	formate dehydrogenase-N, cytochrome B556 (gamma) subunit, nitrate-inducible
b1477	fun	fun	fun	fun	fun	fun	fun	fun	yddM	predicted DNA-binding transcriptional regulator
b1478	st220;	fun	fun	i119;	i117;	fun	fun	fun	adhP	ethanol-active dehydrogenase/acetaldehyde-active reductase
b1479	fun	st81;	fun	fun	fun	fun	fun	fun	maeA	malate dehydrogenase, (decarboxylating, NAD-requiring) (malic enzyme)
b1480	fun	del	del	del	fun	fun	fun	fun	sra	30S ribosomal subunit protein S22
b1481	fun	del	del	del	fun	fun	fun	fun	bdm	biofilm-dependent modulation protein
b1482	fun	fun	fun	fun	fun	fun	fun	fun	osmC	osmotically inducible, stress-inducible membrane protein
b1483	fun	fun	st257;	st257;	fun	fun	del	fun	ddpF	D-ala-D-ala transporter subunit
b1484	fun	i113;	fun	fun	fun	fun	del	fun	ddpD	D-ala-D-ala transporter subunit
b1485	fun	del	st217;	fun	fun	fun	del	fun	ddpC	D-ala-D-ala transporter subunit
b1486	fun	del	del	del	fun	i14;	del	fun	ddpB	D-ala-D-ala transporter subunit
b1487	fun	del	del	del	fun	fun	del	fun	ddpA	D-ala-D-a la transporter subunit
b1488	fun	del	TT112;	TT112;	fun	fun	del	fun	ddpX	D-ala-D-ala dipeptidase, Zn-dependent
b1489	fun	del	TH594;	TH594;	fun	i405;	i438;i772;	fun	dos	cAMP phosphodiesterase, heme-regulated
b1490	i236;	del	TT358;	TT358;	fun	fun	del	fun	yddV	predicted diguanylate cyclase
b1491	fun	fun	fun	fun	fun	fun	fun	fun	yddW	predicted liprotein
b1492	fun	fun	fun	fun	fun	fun	fun	fun	gadC	predicted glutamate:gamma-aminobutyric acid antiporter
b1493	fun	fun	fun	fun	fun	fun	fun	fun	gadB	glutamate decarboxylase B, PLP-dependent
b1494	fun	del	i71;	iSt337;	fun	fun	fun	fun	pqqL	predicted peptidase
b1495	fun	del	fun	fun	fun	fun	fun	fun	yddB	predicted porin protein
b1496	st354;	del	st354;	st354;iSt421;	fun	fun	fun	fun	yddA	fused predicted multidrug transporter subunits of ABC superfamily: membrane component/ATP-binding component
b1497	fun	del	fun	fun	fun	fun	fun	fun	ydeM	conserved protein
b1498	fun	TT161;	fun	fun	fun	fun	fun	fun	ydeN	conserved protein
b1499	fun	fun	fun	fun	fun	fun	fun	fun	ydeO	predicted DNA-binding transcriptional activator
b1500	fun	fun	fun	fun	fun	fun	fun	fun	yneN	Two component system connector membrane protein, EvgSA to PhoQP
b1501	fun	fun	fun	fun	fun	fun	fun	fun	ydeP	predicted oxidoreductase
b1502	TH245;	TH91;	fun	fun	fun	fun	fun	fun	ydeQ	predicted fimbrial-like adhesin protein
b1504	del	del	del	del	del	fun	fun	fun	ydeS	predicted fimbrial-like adhesin protein
b1507	del	TH195;i273;i305;	del	del	i346;	fun	fun	fun	hipA	regulator with hipB
b1508	del	TH53;	del	del	fun	del	fun	fun	hipB	DNA-binding transcriptional regulator
b1512	del	del	fun	fun	del	fun	del	fun	lsrR	lsr operon transcriptional repressor
b1513	del	del	fun	fun	i28;st131;	fun	del	fun	lsrA	fused AI2 transporter subunits of ABC superfamily: ATP-binding components
b1514	del	del	fun	fun	del	fun	del	fun	lsrC	AI2 transporter
b1515	del	del	fun	fun	del	fun	del	fun	lsrD	AI2 transporter
b1516	del	del	i90;	i90;	del	fun	del	fun	lsrB	AI2 transporter
b1517	del	fun	fun	i33;	del	fun	del	fun	lsrF	putative autoinducer-2 (AI-2) aldolase
b1518	del	fun	fun	fun	del	fun	del	fun	lsrG	autoinducer-2 (AI-2) modifying protein LsrG
b1519	del	fun	fun	fun	del	fun	fun	fun	tam	trans-aconitate methyltransferase
b1520	del	i88;	fun	fun	del	fun	fun	fun	yneE	conserved inner membrane protein
b1521	del	i307;	fun	fun	fun	fun	fun	fun	uxaB	altronate oxidoreductase, NAD-dependent
b1522	fun	fun	fun	fun	TH174;	fun	fun	fun	yneF	predicted diguanylate cyclase
b1523	fun	fun	fun	fun	iSt54;	fun	fun	fun	yneG	conserved protein
b1524	i163;	fun	fun	fun	fun	fun	fun	fun	yneH	glutaminase
b1525	fun	fun	TH141;	TH141;	fun	fun	fun	fun	sad	predicted aldehyde dehydrogenase
b1526	fun	fun	del	del	fun	fun	fun	fun	yneJ	predicted DNA-binding transcriptional regulator
b1527	TH126;	TT209;	fun	fun	fun	st263;	del	i126;	yneK	predicted protein
b1528	fun	fun	st363;	fun	fun	fun	fun	fun	ydeA	predicted arabinose transporter
b1529	fun	fun	fun	fun	fun	fun	fun	fun	marC	conserved protein
b1530	fun	fun	fun	fun	fun	fun	fun	fun	marR	DNA-binding transcriptional repressor of multiple antibiotic resistance
b1531	fun	fun	fun	fun	fun	fun	fun	fun	marA	DNA-binding transcriptional dual activator of multiple antibiotic resistance
b1532	fun	fun	fun	fun	fun	fun	fun	fun	marB	predicted protein
b1533	del	fun	fun	fun	del	fun	fun	fun	eamA	cysteine and O-acetyl-L-serine efflux system
b1534	del	fun	fun	fun	del	fun	fun	fun	ydeE	predicted transporter
b1535	TH213;	fun	del	del	fun	fun	fun	fun	ydeH	conserved protein
b1536	del	fun	TT76;	TT76;	fun	fun	del	fun	ydeI	conserved protein
b1537	fun	fun	fun	fun	fun	fun	del	fun	ydeJ	conserved protein
b1538	fun	fun	fun	fun	fun	fun	fun	fun	dcp	dipeptidyl carboxypeptidase II
b1539	fun	fun	fun	fun	fun	fun	fun	fun	ydfG	L-allo-threonine dehydrogenase, NAD(P)-binding
b1540	i215;	fun	fun	fun	fun	fun	fun	fun	ydfH	predicted DNA-binding transcriptional regulator
b1541	fun	fun	fun	fun	fun	fun	fun	fun	ydfZ	conserved protein
b1542	fun	st231;	fun	fun	fun	fun	fun	fun	ydfI	predicted mannonate dehydrogenase
b1580	del	iSt232;st306;	del	del	del	del	fun	fun	rspB	predicted oxidoreductase, Zn-dependent and NAD(P)-binding
b1581	del	st340;	fun	fun	del	del	fun	fun	rspA	predicted dehydratase
b1582	del	fun	fun	fun	del	fun	fun	fun	ynfA	conserved inner membrane protein
b1583	del	fun	fun	fun	del	fun	fun	fun	ynfB	predicted protein
b1584	TH50;	iSt128;	i50;	i50;	del	fun	fun	fun	speG	spermidine N1-acetyltransferase
b1585	fun	fun	fun	fun	del	fun	fun	fun	ynfC	predicted protein
b1586	st93;	fun	fun	fun	del	fun	fun	fun	ynfD	predicted protein
b1587	i510;i535;	st292;i465;st688;	i93;st374;	i23;st374;	del	fun	fun	fun	ynfE	oxidoreductase subunit
b1588	fun	st375;	i565;	i565;	TH449;	fun	fun	fun	ynfF	oxidoreductase subunit
b1589	fun	fun	fun	fun	fun	fun	fun	fun	ynfG	oxidoreductase, Fe-S subunit
b1590	fun	fun	fun	fun	fun	fun	fun	fun	ynfH	oxidoreductase, membrane subunit
b1591	fun	i89;	fun	st72;	fun	fun	fun	fun	dmsD	twin-argninine leader-binding protein for DmsA and TorA
b1592	fun	i36;	fun	fun	fun	fun	fun	fun	clcB	predicted voltage-gated chloride channel
b1593	fun	fun	fun	fun	fun	fun	fun	fun	ynfK	predicted dethiobiotin synthetase
b1594	fun	fun	fun	fun	fun	fun	fun	fun	dgsA	DNA-binding transcriptional repressor
b1595	fun	fun	fun	fun	fun	fun	fun	fun	ynfL	predicted DNA-binding transcriptional regulator
b1596	i117;	i329;st361;	st270;	st246;st270;	fun	fun	fun	fun	ynfM	predicted transporter
b1597	fun	fun	fun	fun	fun	fun	fun	fun	asr	acid shock-inducible periplasmic protein
b1598	fun	fun	fun	fun	fun	fun	fun	fun	ydgD	predicted peptidase
b1599	fun	fun	fun	fun	fun	fun	fun	fun	mdtI	multidrug efflux system transporter
b1600	fun	fun	fun	fun	fun	fun	fun	fun	mdtJ	multidrug efflux system transporter
b1601	fun	fun	fun	fun	fun	fun	fun	fun	tqsA	predicted inner membrane protein
b1602	fun	fun	fun	fun	fun	fun	fun	fun	pntB	pyridine nucleotide transhydrogenase, beta subunit
b1603	fun	fun	fun	fun	fun	fun	fun	fun	pntA	pyridine nucleotide transhydrogenase, alpha subunit
b1604	fun	fun	fun	fun	fun	fun	fun	fun	ydgH	predicted protein
b1605	fun	fun	fun	fun	fun	fun	fun	fun	ydgI	predicted arginine/ornithine antiporter transporter
b1606	fun	fun	fun	fun	fun	fun	fun	fun	folM	dihydrofolate reductase isozyme
b1607	fun	fun	fun	fun	fun	fun	fun	fun	ydgC	conserved inner membrane protein associated with alginate biosynthesis
b1608	fun	fun	fun	fun	fun	fun	fun	fun	rstA	DNA-binding response regulator in two-component regulatory system with RstB
b1609	fun	fun	fun	fun	fun	fun	fun	fun	rstB	sensory histidine kinase in two-component regulatory system with RstA
b1610	fun	fun	fun	fun	fun	fun	fun	fun	tus	inhibitor of replication at Ter, DNA-binding protein
b1611	fun	fun	fun	fun	fun	fun	fun	fun	fumC	fumarate hydratase (fumarase C),aerobic Class II
b1612	fun	fun	fun	fun	fun	fun	fun	fun	fumA	fumarate hydratase (fumarase A), aerobic Class I
b1613	fun	fun	fun	fun	fun	fun	fun	fun	manA	mannose-6-phosphate isomerase
b1614	fun	fun	fun	fun	fun	fun	fun	fun	ydgA	conserved protein
b1615	fun	iSt48;st329;i410;	i372;	i372;	fun	i340;	fun	fun	uidC	predicted outer membrane porin protein
b1616	fun	fun	st397;	st397;	fun	fun	fun	fun	uidB	glucuronide transporter
b1617	i280;	st183;	fun	fun	fun	i230;	fun	fun	uidA	beta-D-glucuronidase
b1618	fun	fun	fun	fun	fun	fun	fun	fun	uidR	DNA-binding transcriptional repressor
b1619	fun	fun	fun	fun	fun	fun	fun	fun	hdhA	7-alpha-hydroxysteroid dehydrogenase, NAD-dependent
b1620	fun	fun	fun	fun	fun	fun	fun	fun	malI	DNA-binding transcriptional repressor
b1621	fun	i449;	fun	fun	fun	fun	fun	fun	malX	fused maltose and glucose-specific PTS enzymes: IIB component, IIC component
b1622	fun	fun	fun	fun	fun	fun	fun	fun	malY	bifunctional beta-cystathionase, PLP-dependent/ regulator of maltose regulon
b1623	fun	fun	fun	fun	fun	fun	fun	fun	add	adenosine deaminase
b1624	fun	fun	fun	fun	fun	fun	fun	fun	ydgJ	predicted oxidoreductase
b4409	fun	fun	fun	fun	fun	fun	fun	fun	blr	beta-lactam resistance membrane protein
b1625	fun	fun	fun	fun	fun	fun	fun	fun	cnu	predicted regulator
b1626	fun	st19;	fun	fun	fun	fun	fun	fun	ydgK	conserved inner membrane protein
b1627	fun	fun	fun	fun	fun	fun	fun	fun	rsxA	predicted inner membrane subunit
b1628	fun	fun	fun	fun	fun	fun	fun	fun	rsxB	predicted iron-sulfur protein
b1629	fun	fun	fun	fun	fun	fun	fun	fun	rsxC	fused predicted 4Fe-4S ferredoxin-type protein/conserved protein
b1630	fun	fun	fun	fun	fun	fun	fun	fun	rsxD	predicted inner membrane oxidoreductase
b1631	fun	fun	fun	fun	fun	fun	fun	fun	rsxG	predicted oxidoreductase
b1632	fun	fun	fun	fun	fun	fun	fun	fun	rsxE	predicted inner membrane NADH-quinone reductase
b1633	fun	fun	fun	fun	fun	fun	fun	fun	nth	DNA glycosylase and apyrimidinic (AP) lyase (endonuclease III)
b1634	fun	fun	fun	fun	fun	fun	fun	fun	tppB	predicted transporter
b1635	fun	fun	fun	fun	iSt40;	fun	fun	fun	gst	glutathionine S-transferase
b1636	fun	fun	fun	fun	fun	fun	fun	fun	pdxY	pyridoxal kinase 2/pyridoxine kinase
b1637	fun	fun	fun	fun	fun	fun	fun	fun	tyrS	tyrosyl-tRNA synthetase
b1638	fun	fun	fun	fun	fun	fun	fun	fun	pdxH	pyridoxine 5'-phosphate oxidase
b1639	fun	fun	i25;	i25;	fun	fun	fun	fun	mliC	predicted lipoprotein
b1640	fun	fun	fun	fun	fun	fun	fun	fun	anmK	conserved protein
b1641	fun	fun	fun	fun	fun	fun	fun	fun	slyB	outer membrane lipoprotein
b1642	fun	fun	fun	fun	fun	fun	fun	fun	slyA	DNA-binding transcriptional activator
b1643	st58;	fun	fun	fun	fun	fun	fun	fun	ydhI	predicted inner membrane protein
b1644	fun	fun	fun	fun	fun	fun	fun	fun	ydhJ	undecaprenyl pyrophosphate phosphatase
b1645	st109;	i21;st109;	st109;	st109;	fun	fun	fun	fun	ydhK	conserved inner membrane protein
b1646	fun	fun	fun	fun	fun	fun	fun	fun	sodC	superoxide dismutase, Cu, Zn
b1647	fun	fun	fun	fun	fun	st263;	fun	fun	ydhF	predicted oxidoreductase
b1648	fun	fun	fun	fun	fun	fun	fun	fun	ydhL	conserved protein
b1649	fun	fun	fun	fun	fun	fun	fun	fun	nemR	predicted DNA-binding transcriptional regulator
b1650	st101;	iSt20;	fun	fun	fun	fun	fun	fun	nemA	N-ethylmaleimide reductase, FMN-linked
b1651	fun	fun	fun	fun	fun	fun	fun	fun	gloA	glyoxalase I, Ni-dependent
b1652	fun	fun	fun	fun	fun	fun	fun	fun	rnt	ribonuclease T (RNase T)
b1653	i1418;	st1236;st1439;	st758;i1190;	i1190;	i1188;i1326;	fun	del	fun	lhr	predicted ATP-dependent helicase
b1654	fun	fun	fun	fun	fun	fun	fun	fun	grxD	conserved protein
b1655	fun	fun	fun	fun	fun	fun	fun	fun	ydhO	predicted lipoprotein
b1656	fun	fun	fun	fun	fun	fun	fun	fun	sodB	superoxide dismutase, Fe
b1657	fun	fun	fun	fun	fun	fun	fun	fun	ydhP	predicted transporter
b1658	fun	fun	i290;i300;	fun	fun	fun	fun	fun	purR	DNA-binding transcriptional repressor, hypoxanthine-binding
b1659	fun	fun	fun	fun	fun	fun	fun	fun	ydhB	predicted DNA-binding transcriptional regulator
b1660	fun	fun	fun	fun	fun	fun	fun	fun	ydhC	predicted transporter
b1661	fun	fun	fun	fun	fun	fun	fun	fun	cfa	cyclopropane fatty acyl phospholipid synthase (unsaturated-phospholipid methyltransferase)
b1662	fun	fun	fun	fun	fun	fun	fun	fun	ribC	riboflavin synthase, alpha subunit
b1663	fun	fun	i228;	fun	fun	fun	fun	fun	mdtK	multidrug efflux system transporter
b1664	fun	fun	fun	fun	fun	fun	fun	fun	ydhQ	conserved protein
b1667	fun	TT50;	fun	fun	fun	fun	fun	fun	ydhR	predicted protein
b1668	fun	st118;i488;	i407;	fun	fun	fun	fun	fun	ydhS	conserved protein with FAD/NAD(P)-binding domain
b1669	fun	fun	fun	fun	fun	fun	fun	fun	ydhT	conserved protein
b1670	fun	fun	fun	fun	fun	fun	fun	fun	ydhU	predicted cytochrome
b1671	fun	fun	fun	fun	fun	fun	fun	fun	ydhX	predicted 4Fe-4S ferridoxin-type protein
b1672	fun	fun	fun	fun	fun	fun	fun	fun	ydhW	predicted protein
b1673	fun	del	i91;	i91;	fun	fun	fun	fun	ydhV	predicted oxidoreductase
b1674	fun	del	fun	fun	fun	fun	fun	fun	ydhY	predicted 4Fe-4S ferridoxin-type protein
b1675	fun	fun	fun	fun	fun	fun	fun	fun	ydhZ	predicted protein
b1676	fun	fun	fun	fun	fun	fun	fun	fun	pykF	pyruvate kinase I
b1677	fun	fun	fun	fun	fun	fun	fun	fun	lpp	murein lipoprotein
b1678	fun	fun	fun	fun	fun	fun	fun	fun	ynhG	murein L,D-transpeptidase
b1679	fun	fun	fun	fun	fun	fun	fun	fun	sufE	sulfur acceptor protein
b1680	fun	st38;	iSt133;	i68;i104;	fun	fun	fun	fun	sufS	selenocysteine lyase, PLP-dependent
b1681	fun	fun	fun	fun	fun	fun	fun	fun	sufD	component of SufBCD complex
b1682	fun	fun	fun	fun	fun	fun	fun	fun	sufC	component of SufBCD complex, ATP-binding component of ABC superfamily
b1683	fun	i231;	fun	fun	fun	fun	fun	fun	sufB	component of SufBCD complex
b1684	fun	del	fun	fun	fun	fun	fun	fun	sufA	Fe-S cluster assembly protein
b1685	fun	fun	fun	fun	fun	fun	fun	fun	ydiH	predicted protein
b1686	fun	fun	fun	fun	fun	fun	fun	fun	ydiI	conserved protein
b1687	fun	fun	fun	fun	fun	fun	fun	fun	ydiJ	predicted FAD-linked oxidoreductase
b1688	fun	fun	fun	fun	fun	fun	fun	fun	ydiK	predicted inner membrane protein
b1689	i21;	fun	fun	fun	fun	fun	fun	fun	ydiL	conserved protein
b1690	del	TH142;	fun	iSt275;	iSt299;	fun	fun	fun	ydiM	predicted transporter
b1691	TH179;	TH272;	fun	fun	fun	fun	fun	fun	ydiN	predicted transporter
b1692	st76;	fun	fun	i39;	fun	fun	fun	fun	ydiB	quinate/shikimate 5-dehydrogenase, NAD(P)-binding
b1693	fun	fun	fun	fun	fun	fun	fun	fun	aroD	3-dehydroquinate dehydratase
b1694	st436;	del	del	del	TT189;	fun	fun	fun	ydiF	fused predicted acetyl-CoA:acetoacetyl-CoA transferase: alpha subunit/beta subunit
b1695	fun	fun	del	del	del	fun	fun	fun	ydiO	predicted acyl-CoA dehydrogenase
b1696	fun	iSt180;	TT161;	TT161;	del	fun	fun	fun	ydiP	predicted DNA-binding transcriptional regulator
b1697	i71;	i171;	fun	fun	del	fun	fun	fun	ydiQ	conserved protein
b1698	fun	st134;	fun	fun	del	fun	fun	fun	ydiR	predicted electron transfer flavoprotein, FAD-binding
b1699	fun	fun	fun	fun	del	fun	fun	fun	ydiS	predicted oxidoreductase with FAD/NAD(P)-binding domain
b1700	fun	fun	fun	fun	del	fun	fun	fun	ydiT	predicted 4Fe-4S ferredoxin-type protein
b1701	i326;TT494;	st228;i326;	fun	fun	TH427;	fun	fun	fun	fadK	short chain acyl-CoA synthetase, anaerobic
b1702	fun	fun	fun	fun	fun	fun	fun	fun	pps	phosphoenolpyruvate synthase
b1703	fun	fun	fun	fun	fun	fun	fun	fun	ydiA	conserved protein
b1704	fun	fun	fun	fun	fun	fun	fun	fun	aroH	3-deoxy-D-arabino-heptulosonate-7-phosphate synthase, tryptophan repressible
b1705	fun	fun	fun	fun	fun	fun	fun	fun	ydiE	conserved protein
b1706	fun	i176;	fun	fun	fun	fun	fun	st426;	ydiU	conserved protein
b1707	fun	fun	fun	fun	fun	fun	fun	fun	ydiV	conserved protein
b1708	fun	fun	fun	fun	fun	fun	fun	fun	nlpC	predicted lipoprotein
b1709	fun	fun	fun	fun	fun	fun	fun	fun	btuD	vitamin B12 transporter subunit : ATP-binding component of ABC superfamily
b1710	fun	fun	fun	fun	fun	fun	fun	fun	btuE	predicted glutathione peroxidase
b1711	fun	fun	fun	fun	fun	fun	fun	fun	btuC	vitamin B12 transporter subunit: membrane component of ABC superfamily
b1712	fun	fun	fun	fun	fun	fun	fun	fun	ihfA	integration host factor (IHF), DNA-binding protein, alpha subunit
b1713	fun	fun	fun	fun	fun	fun	i149;	fun	pheT	phenylalanine tRNA synthetase, beta subunit
b1714	fun	fun	fun	fun	fun	fun	fun	fun	pheS	phenylalanine tRNA synthetase, alpha subunit
b1716	fun	fun	fun	fun	fun	fun	fun	fun	rplT	50S ribosomal subunit protein L20
b1717	fun	fun	fun	fun	fun	fun	fun	fun	rpmI	50S ribosomal subunit protein L35
b1718	fun	fun	fun	fun	fun	fun	fun	fun	infC	protein chain initiation factor IF-3
b1719	fun	fun	fun	fun	fun	fun	fun	fun	thrS	threonyl-tRNA synthetase
b1722	fun	del	fun	fun	fun	fun	fun	fun	ydiY	conserved protein
b1723	fun	fun	fun	fun	fun	fun	fun	fun	pfkB	6-phosphofructokinase II
b1724	fun	fun	fun	fun	fun	fun	fun	fun	ydiZ	predicted protein
b1725	fun	fun	fun	fun	fun	fun	fun	fun	yniA	predicted phosphotransferase/kinase
b1726	fun	fun	fun	fun	fun	fun	fun	fun	yniB	predicted inner membrane protein
b1727	fun	fun	fun	fun	fun	fun	fun	fun	yniC	predicted hydrolase
b1728	fun	fun	fun	fun	fun	fun	fun	fun	ydjM	predicted inner membrane protein regulated by LexA
b1729	fun	st56;	i355;	i355;	fun	fun	fun	fun	ydjN	predicted transporter
b1730	del	TH190;	i242;	i160;	i160;	i232;	del	st119;i129;i160;	ydjO	predicted protein
b1731	del	del	fun	fun	fun	fun	fun	fun	cedA	cell division modulator
b1732	del	del	fun	fun	fun	fun	fun	fun	katE	hydroperoxidase HPII(III) (catalase)
b1733	del	del	fun	fun	fun	fun	fun	fun	chbG	conserved protein
b1734	del	del	fun	fun	fun	fun	fun	fun	chbF	cryptic phospho-beta-glucosidase, NAD(P)-binding
b1735	del	del	st172;iSt227;	st172;	fun	fun	fun	fun	chbR	DNA-binding transcriptional dual regulator
b1736	TT83;	del	fun	fun	fun	fun	fun	fun	chbA	N,N'-diacetylchitobiose-specific enzyme IIA component of PTS
b1737	i245;i306;	del	fun	fun	fun	fun	fun	fun	chbC	N,N'-diacetylchitobiose-specific enzyme IIC component of PTS
b1738	fun	del	fun	fun	fun	fun	fun	fun	chbB	N,N'-diacetylchitobiose-specific enzyme IIB component of PTS
b1739	fun	fun	fun	fun	fun	fun	fun	fun	osmE	DNA-binding transcriptional activator
b1740	fun	fun	fun	fun	fun	fun	fun	fun	nadE	NAD synthetase, NH3/glutamine-dependent
b1741	fun	fun	fun	fun	fun	fun	fun	fun	cho	endonuclease of nucleotide excision repair
b1742	fun	i80;	fun	fun	fun	fun	fun	fun	ves	conserved protein
b1743	fun	fun	fun	fun	fun	fun	fun	fun	spy	envelope stress induced periplasmic protein
b1744	fun	i30;	fun	fun	fun	fun	fun	fun	astE	succinylglutamate desuccinylase
b1745	fun	fun	i276;	i276;	fun	fun	fun	fun	astB	succinylarginine dihydrolase
b1746	fun	st334;	i456;	fun	st334;	fun	fun	fun	astD	succinylglutamic semialdehyde dehydrogenase
b1747	fun	fun	fun	fun	fun	fun	st316;	fun	astA	arginine succinyltransferase
b1748	fun	st13;st193;	st193;	st193;	fun	fun	fun	fun	astC	succinylornithine transaminase, PLP-dependent
b1749	fun	fun	fun	fun	fun	fun	fun	fun	xthA	exonuclease III
b1750	iSt192;	TT188;	fun	fun	fun	fun	fun	fun	ydjX	predicted inner membrane protein
b1751	st173;	fun	fun	fun	fun	fun	fun	fun	ydjY	predicted protein
b1752	fun	fun	fun	fun	fun	fun	fun	fun	ydjZ	conserved inner membrane protein
b1753	fun	fun	fun	fun	fun	fun	fun	fun	ynjA	conserved protein
b1754	fun	st148;	i109;st228;	i109;st228;	fun	fun	fun	fun	ynjB	conserved protein
b1755	i275;st416;	i415;	i133;i176;i254;	i133;i254;	st80;i275;	fun	fun	fun	ynjC	fused transporter subunits of ABC superfamily: membrane components
b1756	fun	fun	fun	fun	fun	fun	fun	fun	ynjD	predicted transporter subunit: ATP-binding component of ABC superfamily
b1757	fun	st175;	st175;	st175;	fun	fun	fun	fun	ynjE	predicted thiosulfate sulfur transferase
b1758	fun	i103;	fun	fun	i91;	fun	fun	fun	ynjF	predicted phosphatidyl transferase, inner membrane protein
b1759	fun	fun	fun	fun	fun	fun	fun	fun	nudG	pyrimidine (deoxy)nucleoside triphosphate pyrophosphohydrolase
b1760	fun	fun	fun	fun	fun	fun	fun	fun	ynjH	predicted protein
b1761	fun	fun	fun	fun	fun	fun	fun	fun	gdhA	glutamate dehydrogenase, NADP-specific
b1762	i153;i208;	iSt11;	fun	iSt225;	i182;	fun	del	fun	ynjI	predicted inner membrane protein
b1763	fun	fun	fun	fun	fun	fun	fun	fun	topB	DNA topoisomerase III
b1764	fun	fun	fun	fun	fun	fun	fun	fun	selD	selenophosphate synthase
b1765	fun	fun	fun	fun	fun	fun	fun	fun	ydjA	predicted oxidoreductase
b1766	fun	fun	fun	fun	fun	fun	fun	fun	sppA	protease IV (signal peptide peptidase)
b1767	fun	fun	fun	fun	fun	fun	fun	fun	ansA	cytoplasmic L-asparaginase I
b1768	fun	fun	fun	fun	fun	fun	fun	fun	pncA	nicotinamidase/pyrazinamidase
b1769	del	i199;i304;iSt370;	fun	i261;	del	i35;	fun	fun	ydjE	predicted transporter
b1770	del	fun	fun	fun	del	fun	fun	fun	ydjF	predicted DNA-binding transcriptional regulator
b1771	del	i71;	fun	fun	del	fun	fun	fun	ydjG	predicted oxidoreductase
b1772	del	TH101;	fun	fun	del	fun	fun	fun	ydjH	predicted kinase
b1773	del	del	fun	fun	del	fun	fun	fun	ydjI	predicted aldolase
b1774	del	fun	i256;	i256;	del	fun	fun	fun	ydjJ	predicted oxidoreductase, Zn-dependent and NAD(P)-binding
b1775	del	fun	fun	i376;	del	fun	fun	fun	ydjK	predicted transporter
b1776	del	fun	fun	fun	del	fun	fun	fun	ydjL	predicted oxidoreductase, Zn-dependent and NAD(P)-binding
b1777	fun	fun	fun	fun	fun	fun	fun	fun	yeaC	conserved protein
b1778	fun	fun	fun	fun	fun	fun	fun	fun	msrB	methionine sulfoxide reductase B
b1779	fun	fun	fun	fun	fun	fun	fun	fun	gapA	glyceraldehyde-3-phosphate dehydrogenase A
b1780	fun	fun	fun	fun	fun	fun	fun	fun	yeaD	conserved protein
b1781	fun	fun	fun	fun	fun	fun	fun	fun	yeaE	predicted oxidoreductase
b1782	fun	fun	fun	fun	fun	fun	fun	fun	mipA	scaffolding protein for murein synthesizing machinery
b1783	fun	del	del	TT199;	fun	fun	fun	fun	yeaG	conserved protein with nucleoside triphosphate hydrolase domain
b1784	fun	del	del	del	fun	fun	fun	fun	yeaH	conserved protein
b1785	fun	del	del	del	fun	fun	fun	fun	yeaI	predicted diguanylate cyclase
b1786	TT275;	TH357;	TT405;	del	fun	fun	fun	fun	yeaJ	predicted diguanylate cyclase
b1787	fun	fun	fun	del	fun	fun	fun	fun	yeaK	conserved protein
b1789	fun	fun	fun	del	fun	fun	fun	fun	yeaL	conserved inner membrane protein
b1790	fun	fun	del	del	fun	fun	fun	fun	yeaM	predicted DNA-binding transcriptional regulator
b1791	fun	fun	i327;	del	fun	fun	fun	fun	yeaN	predicted transporter
b1792	fun	fun	fun	del	fun	fun	fun	fun	yeaO	conserved protein
b1793	fun	fun	fun	del	fun	fun	fun	fun	yoaF	conserved outer membrane protein
b1794	del	fun	fun	del	fun	st283;	fun	fun	yeaP	predicted diguanylate cyclase
b1795	fun	fun	del	del	fun	fun	fun	fun	yeaQ	conserved inner membrane protein
b1796	fun	fun	del	del	fun	fun	fun	fun	yoaG	predicted protein
b1797	i26;	fun	del	del	fun	fun	fun	fun	yeaR	conserved protein
b1798	iSt138;	fun	del	del	fun	fun	fun	fun	leuE	neutral amino-acid efflux system
b1799	fun	fun	del	del	fun	fun	del	fun	yeaT	predicted DNA-binding transcriptional regulator
b1800	fun	fun	del	del	fun	fun	del	fun	yeaU	predicted dehydrogenase
b1801	fun	i335;st381;	del	del	fun	fun	del	fun	yeaV	predicted transporter
b1802	fun	fun	TH165;	TH185;	fun	fun	del	fun	yeaW	predicted 2Fe-2S cluster-containing protein
b1803	fun	fun	fun	fun	fun	fun	del	fun	yeaX	predicted oxidoreductase
b1804	fun	fun	fun	fun	fun	fun	fun	fun	rnd	ribonuclease D
b1805	fun	fun	fun	fun	fun	fun	fun	fun	fadD	acyl-CoA synthetase (long-chain-fatty-acid--CoA ligase)
b1806	fun	fun	fun	fun	fun	fun	fun	fun	yeaY	predicted lipoprotein
b1807	fun	fun	fun	fun	fun	fun	fun	fun	yeaZ	predicted peptidase
b1808	fun	fun	fun	fun	fun	fun	fun	fun	yoaA	conserved protein with nucleoside triphosphate hydrolase domain
b1809	fun	fun	fun	fun	fun	fun	fun	fun	yoaB	conserved protein
b1810	fun	st74;	fun	fun	fun	fun	fun	fun	yoaC	predicted protein
b1811	fun	fun	fun	fun	fun	fun	fun	fun	yoaH	conserved protein
b1812	fun	fun	fun	fun	fun	fun	fun	fun	pabB	aminodeoxychorismate synthase, subunit I
b1813	fun	fun	fun	fun	fun	fun	fun	fun	nudL	predicted NUDIX hydrolase
b1814	fun	fun	fun	fun	fun	fun	fun	fun	sdaA	L-serine deaminase I
b1815	TT254;	st297;	fun	fun	fun	fun	fun	fun	adrB	predicted phosphodiesterase
b1816	fun	fun	fun	fun	fun	fun	fun	fun	yoaE	fused predicted membrane protein/conserved protein
b1817	fun	fun	fun	fun	fun	fun	fun	fun	manX	fused mannose-specific PTS enzymes: IIA component/IIB component
b1818	fun	i205;	fun	fun	fun	fun	fun	fun	manY	mannose-specific enzyme IIC component of PTS
b1819	fun	fun	fun	fun	fun	fun	fun	fun	manZ	mannose-specific enzyme IID component of PTS
b1820	fun	fun	fun	fun	fun	fun	fun	fun	yobD	conserved inner membrane protein
b1821	i28;	fun	i28;	fun	fun	fun	fun	fun	yebN	conserved inner membrane protein
b1822	fun	fun	fun	fun	fun	fun	fun	fun	rlmA	23S rRNA m(1)G745 methyltransferase
b1823	fun	fun	fun	fun	fun	fun	fun	fun	cspC	stress protein, member of the CspA-family
b1824	fun	fun	fun	fun	i29;	fun	fun	fun	yobF	predicted protein
b1825	fun	fun	fun	fun	fun	fun	fun	fun	yebO	predicted protein
b4536	fun	fun	fun	fun	fun	fun	fun	fun	yobH	predicted protein
b1827	fun	fun	fun	fun	fun	fun	fun	fun	kdgR	predicted DNA-binding transcriptional regulator
b1828	fun	i413;	fun	fun	i44;	fun	fun	fun	yebQ	predicted transporter
b1829	fun	fun	fun	fun	fun	fun	fun	fun	htpX	predicted endopeptidase
b1830	fun	fun	fun	fun	fun	fun	fun	fun	prc	carboxy-terminal protease for penicillin-binding protein 3
b1831	fun	fun	fun	fun	fun	fun	fun	fun	proQ	predicted structural transport element
b1832	fun	fun	fun	fun	fun	fun	fun	fun	yebR	free methionine-(R)-sulfoxide reductase
b1833	fun	st107;i277;	fun	fun	fun	fun	fun	fun	yebS	conserved inner membrane protein
b1834	fun	fun	st222;i330;	st222;	fun	fun	fun	fun	yebT	conserved protein
b1835	fun	fun	st422;	fun	fun	fun	fun	fun	rsmF	16S rRNA m(5)C1407 methyltransferase, SAM-dependent
b1836	fun	fun	fun	fun	iSt29;	fun	fun	fun	yebV	predicted protein
b1837	fun	fun	fun	fun	fun	fun	fun	fun	yebW	predicted protein
b1838	fun	TH71;	i149;	i149;	iSt58;i156;	fun	fun	fun	pphA	serine/threonine-specific protein phosphatase 1
b1839	fun	fun	fun	fun	fun	fun	fun	fun	yebY	predicted protein
b1840	i106;	TH64;	st182;	fun	fun	fun	fun	fun	yebZ	predicted inner membrane protein
b1841	fun	fun	fun	fun	fun	fun	fun	fun	yobA	conserved protein
b1842	fun	fun	fun	fun	fun	fun	fun	fun	holE	DNA polymerase III, theta subunit
b1843	fun	fun	st76;	st76;	fun	fun	fun	fun	yobB	conserved protein
b1844	fun	fun	fun	fun	fun	fun	fun	fun	exoX	DNA exonuclease X
b1845	i329;	fun	fun	fun	fun	fun	st555;	fun	ptrB	protease II
b1846	fun	fun	fun	fun	fun	fun	fun	fun	yebE	conserved protein
b1847	fun	fun	fun	fun	fun	fun	fun	fun	yebF	predicted protein
b1848	i81;	fun	st41;	st41;	fun	fun	fun	fun	yebG	conserved protein regulated by LexA
b1849	fun	fun	fun	fun	fun	fun	i195;i204;	fun	purT	phosphoribosylglycinamide formyltransferase 2
b1850	fun	fun	fun	fun	fun	fun	fun	fun	eda	multifunctional 2-keto-3-deoxygluconate 6-phosphate aldolase and 2-keto-4-hydroxyglutarate aldolase and oxaloacetate decarboxylase
b1851	fun	fun	fun	fun	fun	fun	fun	fun	edd	6-phosphogluconate dehydratase
b1852	fun	fun	i251;	fun	fun	fun	fun	fun	zwf	glucose-6-phosphate dehydrogenase
b1853	fun	i128;	fun	fun	fun	fun	fun	fun	yebK	predicted DNA-binding transcriptional regulator
b1854	fun	fun	fun	fun	fun	fun	fun	fun	pykA	pyruvate kinase II
b1855	fun	fun	fun	fun	fun	fun	fun	fun	lpxM	myristoyl-acyl carrier protein (ACP)-dependent acyltransferase
b1856	fun	fun	fun	fun	fun	fun	fun	fun	yebA	predicted peptidase
b1857	fun	fun	fun	fun	fun	fun	fun	fun	znuA	zinc transporter subunit: periplasmic-binding component of ABC superfamily
b1858	fun	fun	fun	fun	fun	fun	fun	fun	znuC	zinc transporter subunit: ATP-binding component of ABC superfamily
b1859	fun	fun	fun	fun	fun	fun	fun	fun	znuB	zinc transporter subunit: membrane component of ABC superfamily
b1860	fun	fun	fun	fun	fun	fun	fun	fun	ruvB	ATP-dependent DNA helicase, component of RuvABC resolvasome
b1861	fun	fun	fun	fun	fun	fun	fun	fun	ruvA	component of RuvABC resolvasome, regulatory subunit
b1862	i175;	fun	fun	fun	fun	fun	fun	fun	yebB	predicted protein
b1863	fun	fun	fun	fun	fun	fun	fun	fun	ruvC	component of RuvABC resolvasome, endonuclease
b1864	fun	fun	st147;i189;	fun	fun	fun	fun	fun	yebC	conserved protein
b1865	fun	fun	fun	fun	fun	fun	fun	fun	nudB	dATP pyrophosphohydrolase
b1866	fun	fun	fun	fun	fun	fun	fun	fun	aspS	aspartyl-tRNA synthetase
b1867	i74;	TT74;	i74;	i74;	fun	fun	fun	fun	yecD	predicted hydrolase
b1869	fun	fun	fun	fun	fun	fun	fun	fun	yecN	predicted inner membrane protein
b1870	fun	fun	fun	fun	fun	fun	fun	fun	cmoA	tRNA cmo(5)U34 methyltransferase, SAM-dependent
b1871	fun	fun	fun	fun	fun	fun	fun	fun	cmoB	tRNA mo(5)U34 methyltransferase, SAM-dependent
b1872	TH332;	fun	fun	i440;	i34;	fun	fun	fun	torZ	trimethylamine N-oxide reductase system III, catalytic subunit
b1873	iSt209;	iSt75;i208;	fun	fun	fun	fun	fun	fun	torY	TMAO reductase III (TorYZ), cytochrome c-type subunit
b1874	fun	fun	fun	fun	fun	fun	fun	fun	cutC	copper homeostasis protein
b1875	fun	fun	fun	fun	fun	fun	fun	fun	yecM	predicted metal-binding enzyme
b1876	fun	fun	fun	fun	fun	fun	fun	fun	argS	arginyl-tRNA synthetase
b1877	fun	del	fun	fun	TT122;	fun	del	fun	yecT	predicted protein
b1878	fun	fun	i111;	i111;	del	fun	fun	fun	flhE	conserved protein
b1879	fun	TH165;	st18;i231;	st18;i231;	TT358;	fun	fun	fun	flhA	predicted flagellar export pore protein
b1880	fun	del	fun	fun	i69;	fun	fun	fun	flhB	predicted flagellar export pore protein
b1881	fun	del	fun	fun	fun	fun	fun	fun	cheZ	chemotaxis regulator, protein phosphatase for CheY
b1882	fun	del	fun	fun	fun	fun	fun	fun	cheY	chemotaxis regulator transmitting signal to flagellar motor component
b1883	fun	del	fun	fun	fun	fun	fun	fun	cheB	fused chemotaxis regulator: protein-glutamate methylesterase in two-component regulatory system with CheA
b1884	fun	del	fun	fun	fun	fun	fun	fun	cheR	chemotaxis regulator, protein-glutamate methyltransferase
b1885	del	del	fun	fun	fun	fun	del	fun	tap	methyl-accepting protein IV
b1886	del	del	fun	fun	fun	fun	fun	fun	tar	methyl-accepting chemotaxis protein II
b1887	del	del	fun	fun	fun	fun	fun	fun	cheW	purine-binding chemotaxis protein
b1888	del	del	fun	fun	fun	fun	fun	fun	cheA	fused chemotactic sensory histidine kinase in two-component regulatory system with CheB and CheY: sensory histidine kinase/signal sensing protein
b1889	del	st145;	fun	fun	fun	fun	fun	fun	motB	protein that enables flagellar motor rotation
b1890	del	fun	fun	fun	fun	fun	fun	fun	motA	proton conductor component of flagella motor
b1891	fun	fun	fun	fun	fun	fun	fun	fun	flhC	DNA-binding transcriptional dual regulator with FlhD
b1892	fun	fun	TH45;	st27;	fun	fun	fun	fun	flhD	DNA-binding transcriptional dual regulator with FlhC
b1895	fun	fun	del	fun	fun	fun	fun	fun	uspC	universal stress protein
b1896	i53;iSt296;	fun	i53;TT158;	i53;	fun	fun	fun	fun	otsA	trehalose-6-phosphate synthase
b1897	st148;	TH74;	fun	fun	fun	fun	fun	fun	otsB	trehalose-6-phosphate phosphatase, biosynthetic
b4460	fun	fun	fun	fun	fun	st87;	fun	fun	araH	fused L-arabinose transporter subunits of ABC superfamily: membrane components
b1900	fun	fun	fun	i293;	fun	fun	fun	fun	araG	fused L-arabinose transporter subunits of ABC superfamily: ATP-binding components
b1901	i133;	fun	st142;	fun	fun	fun	fun	fun	araF	L-arabinose transporter subunit
b1902	fun	fun	fun	fun	fun	fun	fun	fun	ftnB	predicted ferritin-like protein
b4537	fun	fun	fun	fun	fun	fun	fun	fun	yecJ	predicted protein
b1904	fun	fun	fun	fun	fun	fun	fun	fun	yecR	predicted protein
b1905	fun	fun	fun	fun	fun	fun	fun	fun	ftnA	ferritin iron storage protein (cytoplasmic)
b1906	fun	fun	fun	fun	fun	fun	fun	fun	yecH	predicted protein
b1907	fun	fun	fun	fun	fun	fun	fun	fun	tyrP	tyrosine transporter
b1908	fun	fun	fun	fun	fun	fun	fun	fun	yecA	conserved metal-binding protein
b1912	fun	fun	fun	fun	fun	fun	fun	fun	pgsA	phosphatidylglycerophosphate synthetase
b1913	fun	i573;	fun	fun	fun	fun	fun	fun	uvrC	excinuclease UvrABC, endonuclease subunit
b1914	fun	fun	fun	fun	fun	fun	fun	fun	uvrY	DNA-binding response regulator in two-component regulatory system with BarA
b1915	fun	fun	fun	fun	fun	fun	fun	fun	yecF	predicted protein
b1916	fun	iSt186;	fun	fun	fun	fun	fun	fun	sdiA	DNA-binding transcriptional activator
b1917	fun	fun	fun	fun	fun	fun	fun	fun	yecC	predicted transporter subunit: ATP-binding component of ABC superfamily
b1918	fun	fun	fun	fun	fun	fun	fun	fun	yecS	predicted transporter subunit: membrane component of ABC superfamily
b1919	fun	fun	fun	fun	fun	fun	fun	fun	dcyD	D-cysteine desulfhydrase, PLP-dependent
b1920	fun	fun	fun	fun	fun	fun	fun	fun	fliY	cystine transporter subunit
b1921	fun	fun	fun	fun	iSt109;st169;	fun	fun	fun	fliZ	predicted regulator of FliA activity
b1922	fun	fun	st73;	fun	fun	fun	fun	fun	fliA	RNA polymerase, sigma 28 (sigma F) factor
b1924	fun	fun	fun	fun	del	fun	fun	fun	fliD	flagellar filament capping protein
b1925	fun	fun	fun	fun	fun	fun	fun	fun	fliS	flagellar protein potentiates polymerization
b1926	i47;	st30;	fun	fun	fun	fun	fun	fun	fliT	predicted chaperone
b1927	fun	fun	fun	fun	fun	fun	fun	fun	amyA	cytoplasmic alpha-amylase
b1928	fun	fun	fun	fun	fun	fun	fun	fun	yedD	predicted protein
b1929	fun	fun	fun	fun	fun	fun	fun	fun	yedE	predicted inner membrane protein
b1930	fun	fun	fun	fun	fun	fun	fun	fun	yedF	conserved protein
b1931	fun	fun	i114;	i114;	fun	fun	fun	fun	yedK	predicted protein
b1937	fun	del	fun	fun	fun	fun	fun	fun	fliE	flagellar basal-body component
b1938	fun	del	st262;i461;	st262;	fun	fun	fun	fun	fliF	flagellar basal-body MS-ring and collar protein
b1939	i234;	del	fun	fun	fun	fun	fun	fun	fliG	flagellar motor switching and energizing component
b1940	i117;	del	fun	fun	fun	fun	fun	fun	fliH	flagellar biosynthesis protein
b1941	i133;	del	fun	fun	fun	fun	fun	fun	fliI	flagellum-specific ATP synthase
b1942	fun	del	fun	fun	fun	fun	fun	fun	fliJ	flagellar protein
b1943	i115;	del	fun	fun	fun	fun	fun	fun	fliK	flagellar hook-length control protein
b1944	fun	del	fun	fun	fun	fun	fun	fun	fliL	flagellar biosynthesis protein
b1945	fun	del	fun	fun	fun	fun	fun	fun	fliM	flagellar motor switching and energizing component
b1946	fun	del	fun	fun	fun	fun	fun	fun	fliN	flagellar motor switching and energizing component
b1947	fun	del	fun	fun	fun	fun	fun	fun	fliO	flagellar biosynthesis protein
b1948	fun	del	fun	fun	fun	fun	fun	fun	fliP	flagellar biosynthesis protein
b1949	fun	del	fun	fun	fun	fun	fun	fun	fliQ	flagellar biosynthesis protein
b1950	fun	del	fun	fun	fun	fun	fun	fun	fliR	flagellar export pore protein
b1951	fun	TH129;	fun	fun	fun	fun	fun	fun	rcsA	DNA-binding transcriptional activator, co-regulator with RcsB
b1952	fun	fun	fun	fun	fun	fun	fun	fun	dsrB	predicted protein
b1953	i30;	fun	fun	fun	fun	fun	fun	fun	yodD	predicted protein
b1955	fun	fun	st136;	st136;	fun	fun	fun	fun	yedP	conserved protein
b1956	st56;i104;st214;	fun	st56;	st56;	fun	fun	fun	fun	yedQ	predicted diguanylate cyclase
b1957	fun	fun	fun	fun	fun	fun	fun	fun	yodC	predicted protein
b1958	fun	fun	fun	fun	fun	fun	fun	fun	yedI	conserved inner membrane protein
b1959	fun	fun	fun	fun	i111;	fun	fun	fun	yedA	predicted inner membrane protein
b1960	fun	fun	fun	fun	fun	fun	fun	fun	vsr	DNA mismatch endonuclease of very short patch repair
b1961	fun	fun	fun	fun	fun	fun	fun	fun	dcm	DNA cytosine methylase
b1962	fun	i81;	st9;	st9;	fun	fun	st217;	fun	yedJ	predicted phosphohydrolase
b1963	fun	fun	TH41;	TH41;	fun	TT89;	fun	fun	yedR	predicted inner membrane protein
b1967	TH221;	del	fun	fun	fun	fun	fun	fun	hchA	Hsp31 molecular chaperone
b1968	fun	del	fun	fun	fun	fun	fun	fun	yedV	predicted sensory kinase in two-component regulatory system with YedW
b1969	fun	fun	fun	fun	fun	fun	fun	fun	yedW	predicted DNA-binding response regulator in two-component system with YedV
b1970	fun	iSt104;	fun	fun	fun	fun	fun	fun	hiuH	Hydroxyisourate hydrolase
b1971	st72;	fun	st72;	st72;	fun	fun	fun	fun	yedY	predicted reductase
b1972	fun	fun	fun	fun	fun	fun	fun	fun	yedZ	conserved inner membrane protein
b1973	fun	fun	fun	fun	fun	fun	fun	fun	yodA	conserved metal-binding protein
b1974	fun	del	del	del	st141;	fun	del	fun	yodB	predicted cytochrome
b1981	del	fun	i371;	i371;	TT338;	fun	fun	fun	shiA	shikimate transporter
b1982	TH338;	fun	fun	fun	fun	fun	fun	fun	amn	AMP nucleosidase
b1983	fun	del	fun	fun	fun	fun	fun	fun	yeeN	conserved protein
b1985	st39;i219;	st39;i219;	st39;i219;st393;	st39;i219;st393;	fun	st380;	fun	fun	yeeO	predicted multidrug efflux system
b1987	del	fun	fun	fun	fun	fun	fun	fun	cbl	DNA-binding transcriptional activator of cysteine biosynthesis
b1988	TT125;	fun	fun	fun	fun	fun	fun	fun	nac	DNA-binding transcriptional dual regulator of nitrogen assimilation
b1990	fun	fun	fun	fun	i73;	fun	fun	fun	erfK	L,D-transpeptidase linking Lpp to murein
b1991	fun	fun	fun	fun	fun	fun	fun	fun	cobT	nicotinate-nucleotide dimethylbenzimidazole-P phophoribosyl transferase
b1992	fun	fun	fun	fun	fun	fun	fun	fun	cobS	cobalamin 5'-phosphate synthase
b1993	i30;	fun	fun	fun	fun	fun	fun	fun	cobU	bifunctional cobinamide kinase/ cobinamide phosphate guanylyltransferase
b2007	fun	fun	fun	del	fun	fun	fun	fun	yeeX	conserved protein
b2008	TH133;	fun	del	del	fun	fun	fun	fun	yeeA	conserved inner membrane protein
b2009	del	iSt112;	del	del	fun	fun	fun	fun	sbmC	DNA gyrase inhibitor
b2010	del	fun	del	del	fun	fun	fun	fun	dacD	D-alanyl-D-alanine carboxypeptidase (penicillin-binding protein 6b)
b2011	fun	fun	fun	fun	fun	fun	fun	fun	sbcB	exonuclease I
b2012	fun	fun	fun	fun	fun	fun	del	fun	yeeD	conserved protein
b2013	st61;i203;	i109;	fun	fun	fun	fun	del	fun	yeeE	predicted inner membrane protein
b2014	fun	fun	fun	fun	fun	fun	fun	fun	yeeF	predicted amino-acid transporter
b2015	fun	st181;	fun	fun	fun	fun	fun	fun	yeeY	predicted DNA-binding transcriptional regulator
b2016	fun	fun	fun	fun	fun	fun	fun	fun	yeeZ	predicted epimerase, with NAD(P)-binding Rossmann-fold domain
b4539	st56;	del	fun	fun	fun	del	fun	fun	yoeB	toxin of the YoeB-YefM toxin-antitoxin system
b2017	fun	del	fun	fun	fun	del	fun	fun	yefM	antitoxin of the YoeB-YefM toxin-antitoxin system
b2019	fun	fun	fun	fun	fun	fun	fun	fun	hisG	ATP phosphoribosyltransferase
b2020	fun	fun	fun	fun	fun	fun	fun	fun	hisD	bifunctional histidinal dehydrogenase/ histidinol dehydrogenase
b2021	fun	fun	fun	fun	fun	fun	fun	fun	hisC	histidinol-phosphate aminotransferase
b2022	fun	fun	fun	fun	fun	fun	fun	fun	hisB	fused histidinol-phosphatase/imidazoleglycerol-phosphate dehydratase
b2023	fun	fun	fun	fun	fun	fun	fun	fun	hisH	imidazole glycerol phosphate synthase, glutamine amidotransferase subunit with HisF
b2024	fun	fun	fun	fun	fun	fun	fun	fun	hisA	N-(5'-phospho-L-ribosyl-formimino)-5-amino-1- (5'-phosphoribosyl)-4-imidazolecarboxamide isomerase
b2025	fun	fun	fun	fun	fun	fun	fun	fun	hisF	imidazole glycerol phosphate synthase, catalytic subunit with HisH
b2026	fun	fun	fun	fun	fun	fun	fun	fun	hisI	fused phosphoribosyl-AMP cyclohydrolase/phosphoribosyl-ATP pyrophosphatase
b2027	fun	fun	fun	fun	fun	fun	fun	fun	cld	regulator of length of O-antigen component of lipopolysaccharide chains
b2028	fun	fun	i279;	i279;	fun	fun	fun	fun	ugd	UDP-glucose 6-dehydrogenase
b2029	i21;	fun	fun	fun	fun	fun	fun	fun	gnd	gluconate-6-phosphate dehydrogenase, decarboxylating
b2039	fun	fun	fun	fun	del	del	del	del	rfbA	glucose-1-phosphate thymidylyltransferase
b2040	fun	fun	fun	fun	del	del	del	del	rfbD	dTDP-4-dehydrorhamnose reductase subunit, NAD(P)-binding, of dTDP-L-rhamnose synthase
b2041	fun	fun	fun	fun	del	del	del	del	rfbB	dTDP-glucose 4,6 dehydratase, NAD(P)-binding
b2042	fun	fun	fun	fun	del	fun	fun	fun	galF	predicted subunit with GalU
b2043	fun	del	fun	st170;st243;	del	fun	fun	fun	wcaM	predicted colanic acid biosynthesis protein
b2044	fun	del	fun	fun	del	fun	fun	fun	wcaL	predicted glycosyl transferase
b2045	fun	del	fun	fun	del	fun	fun	fun	wcaK	predicted pyruvyl transferase
b2046	fun	del	fun	fun	del	fun	fun	fun	wzxC	colanic acid exporter
b2047	fun	del	fun	fun	del	fun	fun	fun	wcaJ	predicted UDP-glucose lipid carrier transferase
b2048	fun	del	fun	i387;	fun	fun	fun	fun	cpsG	phosphomannomutase
b2049	fun	del	fun	fun	fun	fun	fun	fun	cpsB	mannose-1-phosphate guanyltransferase
b2050	st206;	del	fun	fun	fun	fun	fun	fun	wcaI	predicted glycosyl transferase
b2051	fun	del	fun	fun	fun	fun	fun	fun	gmm	GDP-mannose mannosyl hydrolase
b2052	fun	del	fun	fun	fun	fun	fun	fun	fcl	bifunctional GDP-fucose synthetase: GDP-4-dehydro-6-deoxy-D-mannose epimerase/ GDP-4-dehydro-6-L-deoxygalactose reductase
b2053	fun	del	fun	fun	fun	fun	fun	fun	gmd	GDP-D-mannose dehydratase, NAD(P)-binding
b2054	fun	del	fun	fun	fun	fun	fun	fun	wcaF	predicted acyl transferase
b2055	fun	del	del	iSt211;	fun	fun	fun	fun	wcaE	predicted glycosyl transferase
b2056	fun	del	TT284;	fun	fun	fun	fun	fun	wcaD	predicted colanic acid polymerase
b2057	fun	del	fun	fun	fun	fun	fun	fun	wcaC	predicted glycosyl transferase
b2058	fun	del	fun	fun	fun	fun	fun	fun	wcaB	predicted acyl transferase
b2059	fun	del	st127;	fun	fun	fun	fun	fun	wcaA	predicted glycosyl transferase
b2060	st150;	del	fun	fun	fun	fun	fun	fun	wzc	protein-tyrosine kinase
b2061	fun	del	fun	fun	fun	fun	i30;i46;	fun	wzb	protein-tyrosine phosphatase
b2062	fun	del	fun	fun	fun	fun	i212;	fun	wza	lipoprotein required for capsular polysaccharide translocation through the outer membrane
b2063	fun	fun	fun	fun	fun	fun	fun	fun	yegH	fused predicted membrane protein/predicted membrane protein
b2064	fun	fun	fun	fun	fun	fun	fun	fun	asmA	predicted assembly protein
b2065	fun	fun	fun	fun	fun	fun	fun	fun	dcd	2'-deoxycytidine 5'-triphosphate deaminase
b2066	fun	fun	fun	fun	fun	fun	fun	fun	udk	uridine/cytidine kinase
b2067	i451;	st352;i924;	iSt140;i490;	TT146;	fun	i153;	fun	fun	yegE	predicted diguanylate cyclase, GGDEF domain signalling protein
b2068	fun	fun	fun	fun	fun	fun	fun	fun	alkA	3-methyl-adenine DNA glycosylase II
b2069	fun	fun	st286;	fun	fun	fun	fun	fun	yegD	predicted chaperone
b2070	fun	fun	st510;	st510;	fun	fun	fun	fun	yegI	conserved protein
b2072	fun	fun	fun	fun	fun	fun	fun	fun	yegK	predicted protein
b2073	fun	fun	fun	fun	fun	fun	fun	fun	yegL	conserved protein
b2074	fun	del	fun	fun	fun	fun	fun	fun	mdtA	multidrug efflux system, subunit A
b2075	fun	del	st853;	st853;	fun	fun	fun	fun	mdtB	multidrug efflux system, subunit B
b2076	fun	del	fun	fun	fun	fun	fun	fun	mdtC	multidrug efflux system, subunit C
b2077	fun	i428;	fun	fun	fun	fun	fun	fun	mdtD	multidrug efflux system protein
b2078	fun	fun	fun	fun	fun	fun	fun	fun	baeS	sensory histidine kinase in two-component regulatory system with BaeR
b2079	fun	fun	fun	fun	fun	fun	fun	fun	baeR	DNA-binding response regulator in two-component regulatory system with BaeS
b2080	fun	fun	fun	fun	fun	fun	fun	fun	yegP	predicted protein
b2081	fun	fun	fun	fun	fun	fun	fun	fun	yegQ	predicted peptidase
b2085	fun	fun	fun	fun	fun	fun	fun	fun	yegR	predicted protein
b2086	i195;	fun	fun	fun	fun	fun	fun	fun	yegS	phosphatidylglycerol kinase, metal-dependent
b2091	fun	fun	fun	i117;	fun	fun	fun	fun	gatD	galactitol-1-phosphate dehydrogenase, Zn-dependent and NAD(P)-binding
b2092	fun	st91;st406;	fun	fun	fun	fun	fun	fun	gatC	galactitol-specific enzyme IIC component of PTS
b2093	fun	i84;	fun	fun	fun	fun	fun	fun	gatB	galactitol-specific enzyme IIB component of PTS
b2094	fun	fun	fun	st108;	i46;	fun	fun	fun	gatA	galactitol-specific enzyme IIA component of PTS
b2095	iSt152;st401;	i152;st189;i327;i379;	fun	fun	i146;	fun	fun	fun	gatZ	D-tagatose 1,6-bisphosphate aldolase 2, subunit
b2096	fun	fun	fun	fun	fun	fun	fun	fun	gatY	D-tagatose 1,6-bisphosphate aldolase 2, catalytic subunit
b2097	fun	fun	fun	fun	fun	fun	fun	fun	fbaB	fructose-bisphosphate aldolase class I
b2098	fun	fun	del	fun	fun	fun	fun	fun	yegT	predicted nucleoside transporter
b2099	fun	fun	i66;	i66;	fun	fun	fun	fun	yegU	predicted hydrolase
b2100	fun	fun	fun	fun	fun	fun	fun	fun	yegV	predicted kinase
b2101	fun	fun	iSt129;	fun	fun	fun	fun	fun	yegW	predicted DNA-binding transcriptional regulator
b2102	fun	st103;	i258;	i258;	fun	fun	fun	fun	yegX	predicted hydrolase
b2103	fun	fun	fun	fun	fun	fun	fun	fun	thiD	bifunctional hydroxy-methylpyrimidine kinase/ hydroxy-phosphomethylpyrimidine kinase
b2104	fun	fun	fun	fun	fun	fun	fun	fun	thiM	hydoxyethylthiazole kinase
b2105	del	fun	fun	fun	fun	fun	fun	fun	rcnR	conserved protein
b2106	del	fun	st110;	fun	fun	fun	fun	fun	rcnA	membrane protein conferring nickel and cobalt resistance
b2107	del	fun	fun	fun	fun	fun	fun	fun	yohN	predicted protein
b2108	del	TH129;i276;	i271;	i271;	fun	del	fun	fun	yehA	predicted fimbrial-like adhesin protein
b2109	del	TH194;	fun	fun	iSt139;	fun	fun	fun	yehB	predicted outer membrane protein
b2110	del	del	i99;	iSt42;	fun	fun	fun	fun	yehC	predicted periplasmic pilin chaperone
b2111	del	del	fun	fun	fun	fun	fun	fun	yehD	predicted fimbrial-like adhesin protein
b2112	del	fun	fun	fun	fun	del	fun	fun	yehE	predicted protein
b2113	fun	fun	fun	fun	fun	fun	fun	fun	mrp	antiporter inner membrane protein
b2114	fun	fun	fun	fun	fun	fun	fun	fun	metG	methionyl-tRNA synthetase
b2118	i59;	i531;iSt616;	fun	TT517;	del	fun	fun	fun	yehI	conserved protein
b4541	fun	del	fun	del	del	fun	i60;	fun	yehK	predicted protein
b2119	fun	del	fun	del	del	fun	fun	fun	yehL	predicted transporter subunit: ATP-binding component of ABC superfamily
b2120	fun	TH399;	fun	del	st210;	st510;	fun	fun	yehM	predicted protein
b2121	fun	i201;	fun	del	TH274;	fun	fun	fun	yehP	conserved protein
b2123	fun	fun	fun	fun	fun	fun	fun	fun	yehR	conserved protein
b2124	fun	fun	i104;	fun	fun	fun	fun	fun	yehS	conserved protein
b2125	fun	fun	fun	fun	fun	fun	fun	fun	yehT	predicted response regulator in two-component system withYehU
b2126	fun	fun	fun	fun	fun	fun	fun	fun	yehU	predicted sensory kinase in two-component system with YehT
b2127	fun	fun	i95;i197;	i95;i197;	fun	fun	fun	fun	mlrA	DNA-binding transcriptional regulator
b2128	fun	fun	fun	fun	fun	fun	fun	fun	yehW	predicted transporter subunit: membrane component of ABC superfamily
b2129	fun	i162;	fun	fun	fun	fun	fun	fun	yehX	predicted transporter subunit: ATP-binding component of ABC superfamily
b2130	fun	st244;	fun	fun	fun	fun	fun	fun	yehY	predicted transporter subunit: membrane component of ABC superfamily
b2131	fun	fun	fun	fun	fun	fun	fun	fun	osmF	predicted transporter subunit: periplasmic-binding component of ABC superfamily
b2132	fun	fun	fun	fun	fun	fun	fun	fun	bglX	beta-D-glucoside glucohydrolase, periplasmic
b2133	fun	fun	fun	fun	fun	fun	fun	fun	dld	D-lactate dehydrogenase, FAD-binding, NADH independent
b2134	fun	fun	fun	fun	fun	fun	fun	fun	pbpG	D-alanyl-D-alanine endopeptidase
b2135	fun	fun	fun	fun	fun	fun	fun	fun	yohC	predicted inner membrane protein
b2136	fun	fun	fun	fun	fun	fun	fun	fun	yohD	conserved inner membrane protein
b2137	fun	fun	st129;	st129;	fun	fun	st103;	fun	yohF	predicted oxidoreductase with NAD(P)-binding Rossmann-fold domain
b2140	st121;	st90;	fun	fun	fun	fun	fun	fun	dusC	tRNA-dihydrouridine synthase C
b2141	fun	fun	fun	fun	fun	fun	fun	fun	yohJ	conserved inner membrane protein
b2142	fun	fun	fun	fun	fun	fun	fun	fun	yohK	predicted inner membrane protein
b2143	fun	fun	fun	fun	fun	fun	fun	fun	cdd	cytidine/deoxycytidine deaminase
b2144	fun	fun	fun	fun	fun	fun	fun	fun	sanA	predicted protein
b2145	fun	fun	fun	fun	fun	fun	fun	fun	yeiS	predicted inner membrane protein
b2146	fun	st366;	fun	fun	st162;	fun	fun	fun	yeiT	Dihydropyrimidine dehydrogenase, NADH-dependent, subunit A
b2147	TH104;	iSt352;	i118;i148;	i119;	fun	fun	fun	fun	yeiA	Dihydropyrimidine dehydrogenase, NADH-dependent, subunit B
b2148	fun	i17;i38;	fun	fun	fun	fun	fun	fun	mglC	methyl-galactoside transporter subunit
b2149	fun	i71;i128;iSt423;	fun	fun	fun	fun	fun	fun	mglA	fused methyl-galactoside transporter subunits of ABC superfamily: ATP-binding components
b2150	fun	fun	fun	fun	fun	fun	fun	fun	mglB	methyl-galactoside transporter subunit
b2151	fun	fun	fun	fun	st10;	fun	fun	fun	galS	DNA-binding transcriptional repressor
b2152	fun	i298;	fun	fun	fun	fun	fun	fun	yeiB	conserved inner membrane protein
b2153	fun	fun	fun	fun	fun	fun	fun	fun	folE	GTP cyclohydrolase I
b2154	fun	fun	i195;	fun	fun	fun	fun	fun	yeiG	predicted esterase
b2155	i262;	i307;	st243;	fun	fun	fun	fun	fun	cirA	ferric iron-catecholate outer membrane transporter
b2156	fun	fun	fun	fun	fun	fun	fun	fun	lysP	lysine transporter
b2157	fun	fun	fun	fun	fun	fun	fun	fun	yeiE	predicted DNA-binding transcriptional regulator
b2158	fun	fun	fun	fun	fun	fun	fun	fun	yeiH	conserved inner membrane protein
b2159	fun	fun	fun	fun	fun	fun	fun	fun	nfo	endonuclease IV with intrinsic 3'-5' exonuclease activity
b2160	fun	fun	fun	fun	fun	fun	fun	fun	yeiI	predicted kinase
b2161	fun	fun	fun	fun	fun	fun	fun	fun	nupX	predicted nucleoside transporter
b2162	TH69;	i50;	fun	fun	fun	fun	fun	fun	rihB	ribonucleoside hydrolase 2
b2163	del	fun	fun	fun	fun	fun	fun	fun	yeiL	DNA-binding transcriptional activator of stationary phase nitrogen survival
b2164	fun	fun	fun	fun	fun	fun	fun	fun	psuT	predicted nucleoside transporter
b2165	fun	del	fun	fun	fun	fun	i96;	fun	psuG	pseudouridine 5'-phosphate glycosidase
b2166	fun	del	fun	fun	fun	fun	fun	fun	psuK	pseudouridine kinase
b2167	fun	fun	fun	fun	fun	fun	fun	fun	fruA	fused fructose-specific PTS enzymes: IIBcomponent/IIC components
b2168	fun	fun	fun	fun	fun	fun	fun	fun	fruK	fructose-1-phosphate kinase
b2169	fun	fun	fun	fun	fun	fun	fun	fun	fruB	fused fructose-specific PTS enzymes: IIA component/HPr component
b2170	fun	fun	fun	fun	fun	fun	fun	fun	setB	lactose/glucose efflux system
b4502	fun	fun	fun	fun	fun	fun	fun	fun	yeiW	conserved protein
b2171	fun	fun	fun	fun	fun	fun	fun	fun	yeiP	predicted elongtion factor
b2172	fun	st470;	fun	fun	fun	fun	fun	fun	yeiQ	predicted dehydrogenase, NAD-dependent
b2173	fun	fun	fun	fun	fun	fun	fun	fun	yeiR	predicted enzyme
b2174	fun	fun	fun	fun	fun	fun	fun	fun	lpxT	undecaprenyl pyrophosphate phosphatase
b2175	fun	fun	fun	fun	fun	fun	fun	fun	spr	predicted peptidase, outer membrane lipoprotein
b2176	fun	fun	fun	fun	fun	fun	fun	fun	rtn	conserved protein
b2177	fun	fun	fun	fun	fun	fun	fun	fun	yejA	predicted oligopeptide transporter subunit
b2178	fun	fun	fun	fun	fun	fun	fun	fun	yejB	predicted oligopeptide transporter subunit
b2179	fun	fun	fun	fun	fun	fun	fun	fun	yejE	predicted oligopeptide transporter subunit
b2180	fun	fun	fun	fun	fun	fun	fun	fun	yejF	fused predicted oligopeptide transporter subunits of ABC superfamilly: ATP-binding components
b2181	fun	fun	fun	fun	fun	fun	fun	fun	yejG	predicted protein
b2182	i308;	fun	fun	fun	i170;	fun	fun	fun	bcr	bicyclomycin/multidrug efflux system
b2183	fun	fun	fun	fun	fun	fun	fun	fun	rsuA	16S rRNA pseudouridylate 516 synthase
b2184	fun	fun	fun	fun	fun	fun	fun	fun	yejH	predicted ATP-dependet helicase
b2185	fun	fun	fun	fun	fun	fun	fun	fun	rplY	50S ribosomal subunit protein L25
b2186	fun	fun	fun	fun	fun	fun	fun	fun	yejK	nucleotide associated protein
b2187	fun	fun	fun	fun	fun	fun	fun	fun	yejL	conserved protein
b2188	fun	fun	fun	fun	fun	fun	fun	fun	yejM	predicted hydrolase, inner membrane
b2193	fun	fun	fun	fun	fun	fun	fun	fun	narP	DNA-binding response regulator in two-component regulatory system with NarQ or NarX
b2194	fun	fun	fun	fun	fun	fun	fun	fun	ccmH	heme lyase, CcmH subunit
b2195	fun	fun	fun	fun	fun	fun	fun	fun	ccmG	periplasmic thioredoxin of cytochrome c-type biogenesis
b2196	fun	fun	fun	fun	fun	fun	fun	fun	ccmF	heme lyase, CcmF subunit
b2197	fun	fun	fun	fun	fun	fun	fun	fun	ccmE	periplasmic heme chaperone
b2198	TT55;	fun	fun	fun	fun	fun	fun	fun	ccmD	cytochrome c biogenesis protein
b2199	fun	fun	fun	fun	fun	fun	fun	fun	ccmC	heme exporter subunit
b2200	fun	fun	fun	fun	fun	fun	fun	fun	ccmB	heme exporter subunit
b2201	fun	fun	fun	fun	fun	fun	fun	fun	ccmA	heme exporter subunit
b2202	fun	fun	fun	fun	fun	fun	fun	fun	napC	nitrate reductase, cytochrome c-type, periplasmic
b2203	fun	fun	fun	fun	fun	fun	fun	fun	napB	nitrate reductase, small, cytochrome C550 subunit, periplasmic
b2204	fun	fun	fun	fun	fun	fun	fun	fun	napH	ferredoxin-type protein essential for electron transfer from ubiquinol to periplasmic nitrate reductase (NapAB)
b2205	fun	fun	fun	fun	fun	fun	fun	fun	napG	ferredoxin-type protein essential for electron transfer from ubiquinol to periplasmic nitrate reductase (NapAB)
b2206	fun	fun	fun	fun	fun	fun	fun	fun	napA	nitrate reductase, periplasmic, large subunit
b2207	fun	fun	fun	fun	fun	fun	fun	fun	napD	assembly protein for periplasmic nitrate reductase
b2208	fun	fun	fun	fun	fun	fun	fun	fun	napF	ferredoxin-type protein, predicted role in electron transfer to periplasmic nitrate reductase (NapA)
b4604	fun	fun	fun	fun	fun	fun	fun	fun	yojO	hypothetical protein
b2209	fun	iSt52;	fun	fun	fun	fun	fun	fun	eco	ecotin, a serine protease inhibitor
b2210	fun	fun	st50;st76;i195;	st50;st76;i195;	fun	fun	fun	fun	mqo	malate dehydrogenase, FAD/NAD(P)-binding domain
b2211	fun	fun	fun	fun	fun	fun	fun	fun	yojI	fused predicted multidrug transport subunits of ABC superfamily: membrane component/ATP-binding component
b2212	fun	fun	fun	fun	fun	fun	fun	fun	alkB	oxidative demethylase of N1-methyladenine or N3-methylcytosine DNA lesions
b2213	fun	fun	fun	fun	fun	fun	fun	fun	ada	fused DNA-binding transcriptional dual regulator/O6-methylguanine-DNA methyltransferase
b2214	fun	fun	fun	fun	fun	fun	fun	fun	apbE	predicted thiamine biosynthesis lipoprotein
b2215	fun	fun	fun	fun	fun	fun	fun	fun	ompC	outer membrane porin protein C
b2216	fun	fun	fun	fun	fun	fun	fun	fun	rcsD	phosphotransfer intermediate protein in two-component regulatory system with RcsBC
b2217	fun	fun	fun	fun	fun	fun	fun	fun	rcsB	DNA-binding response regulator in two-component regulatory system with RcsC and YojN
b2218	fun	fun	fun	fun	fun	fun	fun	fun	rcsC	hybrid sensory kinase in two-component regulatory system with RcsB and YojN
b2219	del	del	del	del	fun	del	fun	del	atoS	sensory histidine kinase in two-component regulatory system with AtoC
b2220	del	del	del	del	fun	del	fun	del	atoC	fused response regulator of ato operon, in two-component system with AtoS: response regulator/sigma54 interaction protein
b2221	del	del	del	del	fun	del	fun	del	atoD	acetyl-CoA:acetoacetyl-CoA transferase, alpha subunit
b2222	del	del	del	del	fun	del	fun	del	atoA	acetyl-CoA:acetoacetyl-CoA transferase, beta subunit
b2223	del	del	del	del	fun	del	fun	del	atoE	short chain fatty acid transporter
b2224	del	del	del	del	fun	del	fun	del	atoB	acetyl-CoA acetyltransferase
b2225	i209;	i134;	fun	fun	fun	fun	fun	fun	yfaP	conserved protein
b2226	fun	fun	fun	fun	fun	st265;	fun	fun	yfaQ	predicted protein
b2229	del	fun	fun	fun	del	fun	fun	fun	yfaT	predicted protein
b2230	del	i450;	st169;	st169;	fun	fun	fun	fun	yfaA	predicted protein
b2231	fun	fun	fun	fun	fun	fun	fun	fun	gyrA	DNA gyrase (type II topoisomerase), subunit A
b2232	fun	fun	fun	fun	fun	fun	fun	fun	ubiG	bifunctional 3-demethylubiquinone-9 3-methyltransferase/ 2-octaprenyl-6-hydroxy phenol methylase
b2233	TH276;	st193;st485;	st603;	i58;st603;	i302;	fun	fun	fun	yfaL	adhesin
b4605	fun	fun	fun	fun	fun	fun	fun	fun	ypaB	hypothetical protein
b2234	fun	fun	fun	fun	fun	fun	fun	fun	nrdA	ribonucleoside diphosphate reductase 1, alpha subunit
b2235	fun	fun	fun	fun	fun	fun	fun	fun	nrdB	ribonucleoside diphosphate reductase 1, beta subunit, ferritin-like
b2236	fun	fun	fun	fun	fun	fun	fun	fun	yfaE	predicted 2Fe-2S cluster-containing protein
b2237	st75;	st13;	fun	fun	i196;	fun	fun	fun	inaA	conserved protein
b2239	fun	fun	fun	fun	fun	fun	fun	fun	glpQ	periplasmic glycerophosphodiester phosphodiesterase
b2240	fun	fun	fun	fun	fun	fun	fun	fun	glpT	sn-glycerol-3-phosphate transporter
b2241	fun	fun	fun	fun	fun	fun	fun	fun	glpA	sn-glycerol-3-phosphate dehydrogenase (anaerobic), large subunit, FAD/NAD(P)-binding
b2242	fun	fun	fun	fun	fun	fun	fun	fun	glpB	sn-glycerol-3-phosphate dehydrogenase (anaerobic), membrane anchor subunit
b2243	fun	fun	fun	fun	fun	fun	fun	fun	glpC	sn-glycerol-3-phosphate dehydrogenase (anaerobic), small subunit
b2244	fun	fun	fun	fun	fun	fun	fun	fun	yfaD	conserved protein
b4543	fun	fun	fun	fun	fun	fun	fun	fun	ypaA	predicted protein
b2245	fun	fun	TH114;	TH114;	fun	fun	fun	TH115;	yfaU	predicted 2,4-dihydroxyhept-2-ene-1,7-dioic acid aldolase
b2246	fun	st83;st218;	del	del	fun	fun	fun	del	yfaV	predicted transporter
b2247	fun	TH61;	del	del	i25;	fun	fun	del	yfaW	predicted enolase
b2248	fun	TH108;	del	del	fun	fun	fun	del	yfaX	predicted DNA-binding transcriptional regulator
b2249	del	del	fun	st264;	fun	fun	fun	fun	yfaY	conserved protein
b2250	del	del	fun	fun	fun	fun	fun	fun	yfaZ	predicted outer membrane porin protein
b2251	del	del	fun	fun	fun	fun	fun	fun	nudI	predicted NUDIX hydrolase
b2252	fun	del	fun	fun	fun	fun	fun	fun	ais	conserved protein
b2253	fun	TH181;	fun	fun	fun	fun	fun	fun	arnB	uridine 5'-(beta-1-threo-pentapyranosyl-4-ulose diphosphate) aminotransferase, PLP-dependent
b2254	fun	i259;	fun	fun	fun	fun	fun	fun	arnC	undecaprenyl phosphate-L-Ara4FN transferase
b2255	fun	st545;	i136;	fun	fun	fun	fun	fun	arnA	fused UDP-L-Ara4N formyltransferase/UDP-GlcA C-4'-decarboxylase
b2256	fun	fun	fun	fun	fun	fun	fun	fun	arnD	conserved protein
b2257	fun	fun	fun	fun	fun	fun	fun	fun	arnT	4-amino-4-deoxy-L-arabinose transferase
b4544	fun	fun	fun	fun	fun	fun	fun	fun	arnE	conserved protein
b2258	fun	fun	fun	fun	fun	fun	fun	fun	arnF	predicted inner membrane protein
b2259	fun	fun	fun	fun	fun	fun	fun	fun	pmrD	polymyxin resistance protein B
b2260	fun	fun	fun	fun	fun	fun	fun	fun	menE	o-succinylbenzoate-CoA ligase
b2261	fun	fun	fun	fun	fun	fun	fun	fun	menC	o-succinylbenzoyl-CoA synthase
b2262	fun	fun	fun	fun	fun	fun	fun	fun	menB	dihydroxynaphthoic acid synthetase
b2263	fun	fun	fun	fun	fun	fun	fun	fun	yfbB	predicted peptidase
b2264	fun	fun	fun	fun	fun	fun	fun	fun	menD	bifunctional 2-oxoglutarate decarboxylase/ SHCHC synthase
b2265	fun	fun	fun	fun	fun	fun	fun	fun	menF	isochorismate synthase 2
b2266	fun	fun	fun	fun	fun	fun	fun	fun	elaB	conserved protein
b2267	fun	fun	fun	fun	fun	fun	fun	fun	elaA	predicted acyltransferase with acyl-CoA N-acyltransferase domain
b2268	fun	fun	fun	fun	fun	fun	fun	fun	rbn	binuclear zinc phosphodiesterase
b2269	del	TT187;	i65;i156;iSt328;	del	TH81;i244;	fun	del	fun	elaD	predicted enzyme
b2271	i88;i213;i227;	iSt237;	TH196;	del	del	i88;i213;i227;	fun	i227;	yfbL	predicted peptidase
b2272	i18;i118;	fun	del	fun	i142;	fun	fun	fun	yfbM	predicted protein
b2276	fun	fun	fun	fun	fun	fun	fun	fun	nuoN	NADH:ubiquinone oxidoreductase, membrane subunit N
b2277	fun	fun	fun	fun	fun	fun	fun	fun	nuoM	NADH:ubiquinone oxidoreductase, membrane subunit M
b2278	fun	fun	fun	fun	fun	fun	fun	fun	nuoL	NADH:ubiquinone oxidoreductase, membrane subunit L
b2279	fun	fun	fun	fun	fun	fun	fun	fun	nuoK	NADH:ubiquinone oxidoreductase, membrane subunit K
b2280	fun	fun	fun	fun	fun	fun	fun	fun	nuoJ	NADH:ubiquinone oxidoreductase, membrane subunit J
b2281	fun	fun	fun	fun	fun	fun	fun	fun	nuoI	NADH:ubiquinone oxidoreductase, chain I
b2282	fun	fun	fun	fun	fun	fun	fun	fun	nuoH	NADH:ubiquinone oxidoreductase, membrane subunit H
b2283	fun	fun	fun	fun	fun	fun	fun	fun	nuoG	NADH:ubiquinone oxidoreductase, chain G
b2284	fun	fun	fun	fun	fun	fun	fun	fun	nuoF	NADH:ubiquinone oxidoreductase, chain F
b2285	fun	fun	fun	fun	fun	fun	fun	fun	nuoE	NADH:ubiquinone oxidoreductase, chain E
b2286	fun	fun	fun	fun	fun	fun	fun	fun	nuoC	NADH:ubiquinone oxidoreductase, chain C,D
b2287	fun	fun	fun	fun	fun	fun	fun	fun	nuoB	NADH:ubiquinone oxidoreductase, chain B
b2288	fun	fun	fun	fun	fun	fun	fun	fun	nuoA	NADH:ubiquinone oxidoreductase, membrane subunit A
b2289	fun	fun	fun	fun	fun	fun	fun	fun	lrhA	DNA-binding transcriptional repressor of flagellar, motility and chemotaxis genes
b2290	fun	fun	fun	fun	fun	fun	fun	fun	yfbQ	predicted aminotransferase
b2291	i74;	fun	fun	fun	fun	fun	fun	fun	yfbR	deoxyribonucleoside 5'-monophosphatase
b2292	fun	fun	fun	fun	fun	fun	fun	fun	yfbS	predicted transporter
b2293	fun	fun	fun	fun	i84;i166;	fun	fun	fun	yfbT	predicted hydrolase or phosphatase
b2294	fun	fun	fun	fun	fun	fun	fun	fun	yfbU	conserved protein
b2295	fun	fun	fun	fun	fun	fun	fun	fun	yfbV	conserved inner membrane protein
b2296	fun	fun	fun	fun	fun	fun	fun	fun	ackA	acetate kinase A and propionate kinase 2
b2297	fun	fun	fun	fun	fun	fun	fun	fun	pta	phosphate acetyltransferase
b2298	fun	fun	fun	fun	fun	fun	fun	fun	yfcC	predicted inner membrane protein
b2299	fun	fun	fun	fun	fun	fun	fun	fun	yfcD	predicted NUDIX hydrolase
b2300	fun	fun	fun	fun	fun	fun	fun	fun	yfcE	predicted phosphatase
b2301	fun	st108;	fun	fun	fun	fun	fun	fun	yfcF	predicted enzyme
b2302	fun	fun	fun	fun	fun	fun	fun	fun	yfcG	predicted glutathione S-transferase
b2303	fun	fun	fun	fun	fun	fun	fun	fun	folX	D-erythro-7,8-dihydroneopterin triphosphate 2'-epimerase and dihydroneopterin aldolase
b2304	fun	fun	fun	fun	fun	fun	fun	fun	yfcH	conserved protein with NAD(P)-binding Rossmann-fold domain
b2305	iSt111;	iSt83;	fun	fun	iSt24;	fun	del	fun	yfcI	conserved protein
b2306	fun	fun	fun	fun	fun	fun	fun	fun	hisP	histidine/lysine/arginine/ornithine transporter subunit
b2307	fun	fun	fun	fun	fun	fun	fun	fun	hisM	histidine/lysine/arginine/ornithine transporter subunit
b2308	fun	fun	fun	fun	fun	fun	fun	fun	hisQ	histidine/lysine/arginine/ornithine transporter subunit
b2309	fun	fun	fun	fun	fun	fun	fun	fun	hisJ	histidine/lysine/arginine/ornithine transporter subunit
b2310	fun	fun	fun	i37;	fun	fun	st69;	st152;	argT	lysine/arginine/ornithine transporter subunit
b2311	fun	fun	fun	fun	fun	fun	fun	fun	ubiX	3-octaprenyl-4-hydroxybenzoate carboxy-lyase
b2312	fun	fun	fun	fun	fun	fun	fun	fun	purF	amidophosphoribosyltransferase
b2313	fun	fun	fun	fun	fun	fun	fun	fun	cvpA	membrane protein required for colicin V production
b2314	fun	fun	fun	fun	fun	fun	fun	fun	dedD	conserved protein
b2315	fun	fun	fun	fun	fun	fun	fun	fun	folC	bifunctional folylpolyglutamate synthase/ dihydrofolate synthase
b2316	fun	fun	fun	fun	fun	fun	fun	fun	accD	acetyl-CoA carboxylase, beta (carboxyltranferase) subunit
b2317	fun	fun	fun	fun	fun	fun	fun	fun	dedA	conserved inner membrane protein
b2318	fun	fun	fun	fun	fun	fun	fun	fun	truA	pseudouridylate synthase I
b2319	fun	fun	fun	fun	fun	fun	fun	fun	usg	predicted semialdehyde dehydrogenase
b2320	fun	fun	fun	fun	fun	fun	fun	fun	pdxB	erythronate-4-phosphate dehydrogenase
b2321	fun	fun	fun	fun	fun	fun	fun	fun	flk	predicted flagella assembly protein
b2322	fun	TH247;	fun	fun	fun	fun	i146;i157;	fun	yfcJ	predicted transporter
b2323	fun	fun	fun	fun	fun	fun	fun	fun	fabB	3-oxoacyl-[acyl-carrier-protein] synthase I
b2324	fun	fun	fun	fun	fun	fun	fun	fun	mnmC	fused 5-methylaminomethyl-2-thiouridine-forming enzyme methyltransferase/FAD-dependent demodification enzyme
b2325	fun	fun	fun	fun	fun	fun	fun	fun	yfcL	predicted protein
b2326	fun	fun	fun	fun	fun	fun	fun	fun	yfcM	conserved protein
b2327	fun	st136;	fun	fun	fun	fun	fun	fun	yfcA	conserved inner membrane protein
b2328	fun	fun	fun	fun	fun	fun	fun	fun	mepA	murein DD-endopeptidase
b2329	fun	fun	fun	fun	fun	fun	fun	fun	aroC	chorismate synthase
b2330	fun	fun	fun	fun	fun	fun	fun	fun	prmB	N5-glutamine methyltransferase
b2331	fun	fun	fun	fun	fun	fun	fun	fun	yfcN	conserved protein
b2336	fun	fun	st156;st241;	st241;	i27;	fun	del	fun	yfcS	predicted periplasmic pilus chaperone
b2339	st87;	st163;	fun	fun	fun	fun	del	fun	yfcV	predicted fimbrial-like adhesin protein
b2340	fun	fun	fun	fun	fun	fun	fun	fun	sixA	phosphohistidine phosphatase
b2341	fun	fun	fun	fun	fun	fun	fun	fun	fadJ	fused enoyl-CoA hydratase and epimerase and isomerase/3-hydroxyacyl-CoA dehydrogenase
b2342	fun	fun	fun	fun	fun	fun	fun	fun	fadI	beta-ketoacyl-CoA thiolase, anaerobic, subunit
b2343	fun	fun	fun	fun	fun	fun	fun	fun	yfcZ	conserved protein
b2344	fun	fun	fun	fun	fun	fun	del	fun	fadL	long-chain fatty acid outer membrane transporter
b2345	TT236;	del	fun	fun	i65;	del	del	fun	yfdF	predicted protein
b2346	fun	fun	fun	fun	fun	fun	fun	fun	vacJ	predicted lipoprotein
b2347	fun	fun	st16;	fun	fun	fun	fun	fun	yfdC	predicted inner membrane protein
b2349	del	del	TT160;	TT160;	fun	fun	del	del	intS	CPS-53 (KpLE1) prophage; predicted prophage CPS-53 integrase
b2366	fun	fun	fun	fun	fun	fun	fun	fun	dsdA	D-serine ammonia-lyase
b2367	fun	fun	fun	fun	fun	fun	fun	fun	emrY	predicted multidrug efflux system
b2368	fun	fun	fun	fun	fun	fun	fun	fun	emrK	EmrKY-TolC multidrug resistance efflux pump, membrane fusion protein component
b2369	fun	iSt106;	fun	fun	fun	fun	fun	fun	evgA	DNA-binding response regulator in two-component regulatory system with EvgS
b2370	fun	TT408;	fun	fun	fun	fun	fun	fun	evgS	hybrid sensory histidine kinase in two-component regulatory system with EvgA
b2371	fun	fun	fun	fun	fun	i60;	fun	fun	yfdE	predicted CoA-transferase, NAD(P)-binding
b2372	fun	fun	fun	fun	fun	fun	fun	fun	yfdV	predicted transporter
b2373	fun	fun	fun	fun	fun	fun	fun	fun	oxc	predicted oxalyl-CoA decarboxylase
b2374	fun	fun	fun	fun	fun	fun	fun	fun	frc	formyl-CoA transferase, NAD(P)-binding
b2375	fun	fun	fun	fun	fun	fun	fun	fun	yfdX	predicted protein
b2376	fun	fun	fun	fun	fun	fun	fun	fun	ypdI	predicted lipoprotein involved in colanic acid biosynthesis
b2377	fun	fun	fun	fun	fun	fun	fun	fun	yfdY	predicted inner membrane protein
b2378	fun	fun	fun	fun	fun	fun	fun	fun	lpxP	palmitoleoyl-acyl carrier protein (ACP)-dependent acyltransferase
b2379	fun	fun	fun	fun	fun	fun	fun	fun	yfdZ	prediected aminotransferase, PLP-dependent
b2380	fun	fun	i140;	i140;	iSt191;	fun	fun	fun	ypdA	predicted sensory kinase in two-component system with YpdB
b2381	fun	st119;	fun	fun	fun	fun	fun	fun	ypdB	predicted response regulator in two-component system withYpdA
b2382	fun	i114;	st191;	fun	fun	fun	fun	fun	ypdC	predicted DNA-binding protein
b2383	fun	st206;i644;	fun	fun	st250;	fun	fun	fun	fryA	fused predicted PTS enzymes: Hpr component/enzyme I component/enzyme IIA component
b2384	fun	fun	fun	fun	fun	fun	fun	fun	ypdE	predicted peptidase
b2385	fun	fun	i222;	i222;	st267;	fun	fun	fun	ypdF	predicted peptidase
b2386	fun	fun	fun	fun	fun	fun	fun	fun	fryC	predicted enzyme IIC component of PTS
b2387	fun	fun	fun	fun	fun	fun	fun	fun	fryB	predicted enzyme IIB component of PTS
b2388	fun	fun	fun	fun	fun	fun	fun	fun	glk	glucokinase
b2389	fun	del	fun	fun	fun	fun	fun	fun	yfeO	predicted ion channel protein
[truncated: 1,719 more rows]
