# Supplementary material for: Gene Decay in Shigella as an Incipient Stage of Host-Adaptation
Source: PLoS One. 2011 Nov 16;6(11):e27754. doi: 10.1371/journal.pone.0027754 (PMC3218036; doi:10.1371/journal.pone.0027754)
Supplement: Table S2 — Detailed list of (A) genes commonly decayed in the five Shigella strains, and (B) genes decayed in at least one Shigella strain, and (C) genes in all decayed operon in Shigella. (XLS) [file pone.0027754.s002.xls]

## Sheet: note
note:
List A:	Genes commonly decayed in the five Shigella strains
List B:	Genes decayed in at least one Shigella strain
List C:	Genes in all decayed operon in Shigella.

## Sheet: List_A
List_A: Genes that are commonly lost in the five Shigella strains
LocusTag	gene	product
b0007	yaaJ	predicted transporter
b0107	hofB	conserved protein with nucleoside triphosphate hydrolase domain
b0139	htrE	predicted outer membrane usher protein
b0287	yagU	conserved inner membrane protein
b0289	yagV	conserved protein
b0290	yagW	predicted receptor
b0291	yagX	predicted aromatic compound dioxygenase
b0315	yahA	predicted DNA-binding transcriptional regulator
b0316	yahB	predicted DNA-bindng transcriptional regulator
b0317	yahC	predicted inner membrane protein
b0329	yahO	predicted protein
b0330	prpR	DNA-binding transcriptional activator
b0331	prpB	2-methylisocitrate lyase
b0333	prpC	2-methylcitrate synthase
b0334	prpD	2-methylcitrate dehydratase
b0335	prpE	predicted propionyl-CoA synthetase with ATPase domain
b0336	codB	cytosine transporter
b0337	codA	cytosine deaminase
b0343	lacY	lactose/galactose transporter
b0346	mhpR	DNA-binding transcriptional activator, 3HPP-binding
b0363	yaiP	predicted glucosyltransferase
b0497	rhsD	rhsD element protein
b0509	glxR	tartronate semialdehyde reductase, NADH-dependent
b0511	ybbW	predicted allantoin transporter
b0513	ybbY	predicted uracil/xanthine transporter
b0514	glxK	glycerate kinase II
b0517	allD	ureidoglycolate dehydrogenase
b0532	sfmD	predicted outer membrane export usher protein
b0706	ybfD	conserved protein
b0805	fiu	predicted iron outer membrane transporter
b1023	pgaB	predicted enzyme associated with biofilm formation
b1024	pgaA	predicted outer membrane protein
b1025	ycdT	predicted diguanylate cyclase
b1163	ycgF	predicted FAD-binding phosphodiesterase
b1167	ymgC	predicted protein
b1182	hlyE	hemolysin E
b1309	ycjM	predicted glucosyltransferase
b1336	abgT	predicted cryptic aminobenzoyl-glutamate transporter
b1346	ydaQ	Rac prophage; conserved protein
b1406	ydbC	predicted oxidoreductase, NAD(P)-binding
b1409	ynbB	predicted CDP-diglyceride synthase
b1433	ydcO	predicted benzoate transporter
b1442	ydcU	predicted spermidine/putrescine transporter subunit
b1504	ydeS	predicted fimbrial-like adhesin protein
b1507	hipA	regulator with hipB
b1516	lsrB	AI2 transporter
b1580	rspB	predicted oxidoreductase, Zn-dependent and NAD(P)-binding
b1584	speG	spermidine N1-acetyltransferase
b1587	ynfE	oxidoreductase subunit
b1653	lhr	predicted ATP-dependent helicase
b1694	ydiF	fused predicted acetyl-CoA:acetoacetyl-CoA transferase: alpha subunit/beta subunit
b1730	ydjO	predicted protein
b1755	ynjC	fused transporter subunits of ABC superfamily: membrane components
b2233	yfaL	adhesin
b2269	elaD	predicted enzyme
b2271	yfbL	predicted peptidase
b2604	yfiN	predicted diguanylate cyclase
b2847	yqeI	predicted transcriptional regulator
b2849	yqeK	predicted protein
b2878	ygfK	predicted oxidoreductase, Fe-S subunit
b2882	xanQ	predicted transporter
b2979	glcD	glycolate oxidase subunit, FAD-linked
b3060	ttdR	predicted DNA-binding transcriptional regulator
b3079	ygjJ	conserved protein
b3121	yhaC	predicted protein
b3130	yhaV	conserved protein
b3136	agaS	tagatose-6-phosphate ketose/aldose isomerase
b3137	kbaY	tagatose 6-phosphate aldolase 1, kbaY subunit
b3138	agaB	N-acetylgalactosamine-specific enzyme IIB component of PTS
b3269	yhdX	predicted amino-acid transporter subunit
b3323	gspA	general secretory pathway component, cryptic
b3446	yrhB	predicted protein
b3530	bcsC	cellulose synthase subunit
b3576	yiaL	conserved protein
b3585	yiaU	predicted DNA-binding transcriptional regulator
b3659	setC	predicted sugar efflux system
b3751	rbsB	D-ribose transporter subunit
b3896	yiiG	conserved protein
b4017	arpA	ankyrin repeat protein, function unknown
b4131	cadA	lysine decarboxylase 1
b4133	cadC	DNA-binding transcriptional activator
b4181	yjfI	conserved protein
b4335	yjiM	predicted 2-hydroxyglutaryl-CoA dehydratase
b4467	glcF	glycolate oxidase iron-sulfur subunit
b4478	dgoD	galactonate dehydratase

## Sheet: List_B
List B: Genes decayed in at least one Shigella strain.
LocusTag	gene	product
b0005	yaaX	predicted protein
b0007	yaaJ	predicted transporter
b0013	yaaI	predicted protein
b0034	caiF	DNA-binding transcriptional activator
b0035	caiE	predicted acyl transferase
b0036	caiD	crotonobetainyl CoA hydratase
b0037	caiC	predicted crotonobetaine CoA ligase:carnitine CoA ligase
b0038	caiB	crotonobetainyl CoA:carnitine CoA transferase
b0039	caiA	crotonobetaine reductase subunit II, FAD-binding
b0040	caiT	predicted transporter
b0041	fixA	predicted electron transfer flavoprotein subunit, ETFP adenine nucleotide-binding domain
b0042	fixB	predicted electron transfer flavoprotein, NAD/FAD-binding domain and ETFP adenine nucleotide-binding domain-like
b0043	fixC	predicted oxidoreductase with FAD/NAD(P)-binding domain
b0044	fixX	predicted 4Fe-4S ferredoxin-type protein
b0045	yaaU	predicted transporter
b0047	kefC	potassium:proton antiporter
b0058	rluA	pseudouridine synthase for 23S rRNA (position 746) and tRNAphe(position 32)
b0060	polB	DNA polymerase II
b0062	araA	L-arabinose isomerase
b0070	setA	broad specificity sugar efflux system
b0076	leuO	DNA-binding transcriptional activator
b0106	hofC	assembly protein in type IV pilin biogenesis, transmembrane protein
b0107	hofB	conserved protein with nucleoside triphosphate hydrolase domain
b0108	ppdD	predicted major pilin subunit
b0117	yacH	predicted protein
b0124	gcd	glucose dehydrogenase
b0130	yadE	predicted polysaccharide deacetylase lipoprotein
b0139	htrE	predicted outer membrane usher protein
b0140	ecpD	predicted periplasmic pilin chaperone
b0141	yadN	predicted fimbrial-like adhesin protein
b0148	hrpB	predicted ATP-dependent helicase
b0158	btuF	vitamin B12 transporter subunit: periplasmic-binding component of ABC superfamily
b0160	dgt	deoxyguanosine triphosphate triphosphohydrolase
b0162	cdaR	DNA-binding transcriptional activator
b0164	yaeI	predicted phosphatase
b0184	dnaE	DNA polymerase III alpha subunit
b0186	ldcC	lysine decarboxylase 2, constitutive
b0188	tilS	tRNA(Ile)-lysidine synthetase
b0191	yaeJ	conserved protein
b0193	yaeF	predicted lipoprotein
b0207	dkgB	2,5-diketo-D-gluconate reductase B
b0217	yafT	predicted aminopeptidase
b0221	fadE	acyl coenzyme A dehydrogenase
b0225	yafQ	predicted toxin of the YafQ-DinJ toxin-antitoxin system
b0226	dinJ	predicted antitoxin of YafQ-DinJ toxin-antitoxin system
b0227	yafL	predicted lipoprotein and C40 family peptidase
b0228	yafM	conserved protein
b0231	dinB	DNA polymerase IV
b0232	yafN	predicted antitoxin of the YafO-YafN toxin-antitoxin system
b0233	yafO	predicted toxin of the YafO-YafN toxin-antitoxin system
b0234	yafP	predicted acyltransferase with acyl-CoA N-acyltransferase domain
b0241	phoE	outer membrane phosphoporin protein E
b0290	yagW	predicted receptor
b0291	yagX	predicted aromatic compound dioxygenase
b0292	matC	predicted protein
b0293	matB	conserved protein
b0294	matA	predicted regulator
b0296	ykgM	rpmJ (L36) paralog
b0301	ykgB	conserved inner membrane protein
b0303	ykgI	predicted protein
b0304	ykgC	predicted oxidoreductase with FAD/NAD(P)-binding domain and dimerization domain
b0305	ykgD	predicted DNA-binding transcriptional regulator
b0306	ykgE	predicted oxidoreductase
b0307	ykgF	predicted amino acid dehydrogenase with NAD(P)-binding domain and ferridoxin-like domain
b0308	ykgG	predicted transporter
b0310	ykgH	predicted inner membrane protein
b0311	betA	choline dehydrogenase, a flavoprotein
b0312	betB	betaine aldehyde dehydrogenase, NAD-dependent
b0313	betI	DNA-binding transcriptional repressor
b0314	betT	choline transporter of high affinity
b0319	yahE	predicted protein
b0320	yahF	predicted acyl-CoA synthetase with NAD(P)-binding domain and succinyl-CoA synthetase domain
b0321	yahG	conserved protein
b0323	yahI	predicted carbamate kinase-like protein
b0324	yahJ	predicted deaminase with metallo-dependent hydrolase domain
b0325	yahK	predicted oxidoreductase, Zn-dependent and NAD(P)-binding
b0326	yahL	predicted protein
b0327	yahM	predicted protein
b0328	yahN	neutral amino-acid efflux system
b0343	lacY	lactose/galactose transporter
b0344	lacZ	beta-D-galactosidase
b0345	lacI	DNA-binding transcriptional repressor
b0346	mhpR	DNA-binding transcriptional activator, 3HPP-binding
b0347	mhpA	3-(3-hydroxyphenyl)propionate hydroxylase
b0348	mhpB	2,3-dihydroxyphenylpropionate 1,2-dioxygenase
b0350	mhpD	2-keto-4-pentenoate hydratase
b0351	mhpF	acetaldehyde-CoA dehydrogenase II, NAD-binding
b0352	mhpE	4-hyroxy-2-oxovalerate/4-hydroxy-2-oxopentanoic acid aldolase, class I
b0353	mhpT	predicted 3-hydroxyphenylpropionic transporter
b0354	yaiL	nucleoprotein/polynucleotide-associated enzyme
b0355	frmB	predicted esterase
b0356	frmA	alcohol dehydrogenase class III/glutathione-dependent formaldehyde dehydrogenase
b0357	frmR	regulator protein that represses frmRAB operon
b0358	yaiO	predicted protein
b0363	yaiP	predicted glucosyltransferase
b0364	yaiS	conserved protein
b0375	yaiV	predicted DNA-binding transcriptional regulator
b0383	phoA	bacterial alkaline phosphatase
b0384	psiF	conserved protein
b0385	adrA	predicted diguanylate cyclase
b0394	mak	manno(fructo)kinase
b0396	araJ	predicted transporter
b0398	sbcD	exonuclease, dsDNA, ATP-dependent
b0400	phoR	sensory histidine kinase in two-component regulatory system with PhoB
b0403	malZ	maltodextrin glucosidase
b0404	acpH	conserved protein
b0419	yajO	2-carboxybenzaldehyde reductase, function unknown
b0423	thiI	sulfurtransferase required for thiamine and 4-thiouridine biosynthesis
b0427	yajR	predicted transporter
b0428	cyoE	protoheme IX farnesyltransferase
b0429	cyoD	cytochrome o ubiquinol oxidase subunit IV
b0430	cyoC	cytochrome o ubiquinol oxidase subunit III
b0431	cyoB	cytochrome o ubiquinol oxidase subunit I
b0432	cyoA	cytochrome o ubiquinol oxidase subunit II
b0442	ybaV	conserved protein
b0445	ybaE	predicted transporter subunit: periplasmic-binding component of ABC superfamily
b0446	cof	thiamin pyrimidine pyrophosphate hydrolase
b0448	mdlA	fused predicted multidrug transporter subunits of ABC superfamily: ATP-binding components
b0453	ybaY	predicted outer membrane lipoprotein
b0457	ylaB	conserved inner membrane protein
b0458	ylaC	predicted inner membrane protein
b0459	maa	maltose O-acetyltransferase
b0473	htpG	molecular chaperone HSP90 family
b0476	aes	acetyl esterase
b0479	fsr	predicted fosmidomycin efflux system
b0480	ushA	bifunctional UDP-sugar hydrolase/5'-nucleotidase
b0485	ybaS	glutaminase
b0492	ybbN	predicted thioredoxin domain-containing protein
b0494	tesA	multifunctional acyl-CoA thioesterase I and protease I and lysophospholipase L1
b0496	ybbP	predicted inner membrane protein
b0497	rhsD	rhsD element protein
b0504	allS	DNA-binding transcriptional activator of the allD operon
b0505	allA	ureidoglycolate hydrolase
b0506	allR	DNA-binding transcriptional repressor
b0507	gcl	glyoxylate carboligase
b0508	hyi	hydroxypyruvate isomerase
b0512	allB	allantoinase
b0513	ybbY	predicted uracil/xanthine transporter
b0515	ylbA	conserved protein
b0516	allC	allantoate amidohydrolase
b0518	fdrA	predicted acyl-CoA synthetase with NAD(P)-binding Rossmann-fold domain
b0520	ylbF	conserved protein
b0521	ybcF	predicted carbamate kinase
b0526	cysS	cysteinyl-tRNA synthetase
b0527	ybcI	conserved inner membrane protein
b0530	sfmA	predicted fimbrial-like adhesin protein
b0531	sfmC	pilin chaperone, periplasmic
b0532	sfmD	predicted outer membrane export usher protein
b0533	sfmH	predicted fimbrial-like adhesin protein
b0534	sfmF	predicted fimbrial-like adhesin protein
b0535	fimZ	predicted DNA-binding transcriptional regulator
b0543	emrE	DLP12 prophage; multidrug resistance protein
b0545	ybcL	DLP12 prophage; predicted kinase inhibitor
b0546	ybcM	DLP12 prophage; predicted DNA-binding transcriptional regulator
b0548	ninE	DLP12 prophage; conserved protein
b0549	ybcO	DLP12 prophage; predicted protein
b0550	rusA	DLP12 prophage; endonuclease RUS
b0551	quuD	DLP12 prophage; predicted antitermination protein
b0566	envY	DNA-binding transcriptional activator of porin biosynthesis
b0567	ybcH	predicted protein
b0568	nfrA	bacteriophage N4 receptor, outer membrane subunit
b0569	nfrB	bacteriophage N4 receptor, inner membrane subunit
b0570	cusS	sensory histidine kinase in two-component regulatory system with CusR, senses copper ions
b0571	cusR	DNA-binding response regulator in two-component regulatory system with CusS
b0572	cusC	copper/silver efflux system, outer membrane component
b0573	cusF	periplasmic copper-binding protein
b0574	cusB	copper/silver efflux system, membrane fusion protein
b0575	cusA	copper/silver efflux system, membrane component
b0578	nfsB	dihydropteridine reductase, NAD(P)H-dependent, oxygen-insensitive
b0580	ybdJ	predicted inner membrane protein
b0584	fepA	iron-enterobactin outer membrane transporter
b0587	fepE	regulator of length of O-antigen component of lipopolysaccharide chains
b0593	entC	isochorismate synthase 1
b0598	cstA	carbon starvation protein
b0600	ybdL	methionine aminotransferase, PLP-dependent
b0601	ybdM	conserved protein
b0602	ybdN	conserved protein
b0603	ybdO	predicted DNA-binding transcriptional regulator
b0604	dsbG	periplasmic disulfide isomerase/thiol-disulphide oxidase
b0608	ybdR	predicted oxidoreductase, Zn-dependent and NAD(P)-binding
b0610	rnk	regulator of nucleoside diphosphate kinase
b0611	rna	ribonuclease I
b0612	citT	citrate:succinate antiporter
b0613	citG	triphosphoribosyl-dephospho-CoA transferase
b0614	citX	apo-citrate lyase phosphoribosyl-dephospho-CoA transferase
b0615	citF	citrate lyase, citrate-ACP transferase (alpha) subunit
b0616	citE	citrate lyase, citryl-ACP lyase (beta) subunit
b0617	citD	citrate lyase, acyl carrier (gamma) subunit
b0618	citC	citrate lyase synthetase
b0619	dpiB	sensory histidine kinase in two-component regulatory system with citB
b0620	dpiA	DNA-binding response regulator in two-component regulatory system with citA
b0621	dcuC	anaerobic C4-dicarboxylate transport
b0638	cobC	predicted alpha-ribazole-5'-P phosphatase
b0645	ybeR	predicted protein
b0646	djlB	predicted chaperone
b0647	ybeT	conserved outer membrane protein
b0648	ybeU	predicted tRNA ligase
b0649	djlC	Hsc56 co-chaperone of HscC
b0650	hscC	Hsp70 family chaperone Hsc62, binds to RpoD and inhibits transcription
b0651	rihA	ribonucleoside hydrolase 1
b0652	gltL	glutamate and aspartate transporter subunit
b0654	gltJ	glutamate and aspartate transporter subunit
b0675	nagD	UMP phosphatase
b0681	ybfM	predicted outer membrane porin
b0682	ybfN	predicted lipoprotein
b0692	potE	putrescine/proton symporter: putrescine/ornithine antiporter
b0693	speF	ornithine decarboxylase isozyme, inducible
b0694	kdpE	DNA-binding response regulator in two-component regulatory system with KdpD
b0695	kdpD	fused sensory histidine kinase in two-component regulatory system with KdpE: signal sensing protein
b0696	kdpC	potassium translocating ATPase, subunit C
b0697	kdpB	potassium translocating ATPase, subunit B
b0698	kdpA	potassium translocating ATPase, subunit A
b0706	ybfD	conserved protein
b0709	ybgH	predicted transporter
b0712	ybgK	predicted enzyme subunit
b0715	abrB	predicted regulator
b0716	ybgO	predicted fimbrial-like adhesin protein
b0717	ybgP	predicted assembly protein
b0718	ybgQ	predicted outer membrane protein
b0730	mngR	DNA-binding transcriptional dual regulator, fatty-acyl-binding
b0731	mngA	fused 2-O-a-mannosyl-D-glycerate specific PTS enzymes: IIA component/IIB component/IIC component
b0732	mngB	alpha-mannosidase
b0766	ybhA	predicted hydrolase
b0767	pgl	6-phosphogluconolactonase
b0768	ybhD	predicted DNA-binding transcriptional regulator
b0769	ybhH	conserved protein
b0770	ybhI	predicted transporter
b0771	ybhJ	predicted hydratase
b0772	ybhC	predicted pectinesterase
b0786	ybhL	predicted inner membrane protein
b0787	ybhM	conserved inner membrane protein
b0788	ybhN	conserved inner membrane protein
b0789	ybhO	cardiolipin synthase 2
b0790	ybhP	predicted DNase
b0792	ybhR	predicted transporter subunit: membrane component of ABC superfamily
b0798	ybiA	conserved protein
b0805	fiu	predicted iron outer membrane transporter
b0806	mcbA	predicted protein
b0808	ybiO	predicted mechanosensitive channel
b0813	rhtA	threonine and homoserine efflux system
b0816	yliL	predicted protein
b0828	iaaA	L-asparaginase
b0832	gsiD	predicted peptide transporter subunit: membrane component of ABC superfamily
b0833	yliE	conserved inner membrane protein
b0834	yliF	predicted diguanylate cyclase
b0835	rimO	predicted SAM-dependent methyltransferase
b0836	bssR	conserved protein
b0837	yliI	predicted dehydrogenase
b0838	yliJ	predicted glutathione S-transferase
b0839	dacC	D-alanyl-D-alanine carboxypeptidase (penicillin-binding protein 6a)
b0842	cmr	multidrug efflux system protein
b0843	ybjH	predicted protein
b0844	ybjI	conserved protein
b0855	potG	putrescine transporter subunit: ATP-binding component of ABC superfamily
b0860	artJ	arginine transporter subunit
b0875	aqpZ	aquaporin
b0879	macB	fused macrolide transporter subunits of ABC superfamily: ATP-binding component/membrane component
b0894	dmsA	dimethyl sulfoxide reductase, anaerobic, subunit A
b0895	dmsB	dimethyl sulfoxide reductase, anaerobic, subunit B
b0897	ycaC	predicted hydrolase
b0899	ycaM	predicted transporter
b0900	ycaN	predicted DNA-binding transcriptional regulator
b0905	ycaO	conserved protein
b0906	ycaP	conserved inner membrane protein
b0909	ycaL	predicted peptidase with chaperone function
b0913	ycaI	conserved inner membrane protein
b0933	ssuB	alkanesulfonate transporter subunit
b0934	ssuC	alkanesulfonate transporter subunit
b0935	ssuD	alkanesulfonate monooxygenase, FMNH(2)-dependent
b0936	ssuA	alkanesulfonate transporter subunit
b0939	ycbR	predicted periplasmic pilin chaperone
b0940	ycbS	predicted outer membrane usher protein
b0941	ycbT	predicted fimbrial-like adhesin protein
b0942	ycbU	predicted fimbrial-like adhesin protein
b0943	ycbV	predicted fimbrial-like adhesin protein
b0955	ycbZ	predicted peptidase
b0956	ycbG	conserved protein
b0958	sulA	SOS cell division inhibitor
b0959	sxy	conserved protein
b0967	rlmI	23S rRNA m(5)C1962 methyltransferase, SAM-dependent
b0974	hyaC	hydrogenase 1, b-type cytochrome subunit
b0976	hyaE	protein involved in processing of HyaA and HyaB proteins
b0977	hyaF	protein involved in nickel incorporation into hydrogenase-1 proteins
b0981	etk	cryptic autophosphorylating protein tyrosine kinase Etk
b0990	cspG	DNA-binding transcriptional regulator
b0991	ymcE	cold shock gene
b0992	yccM	predicted 4Fe-4S membrane protein
b0993	torS	hybrid sensory histidine kinase in two-component regulatory system with TorR
b0996	torC	trimethylamine N-oxide (TMAO) reductase I, cytochrome c-type subunit
b0997	torA	trimethylamine N-oxide (TMAO) reductase I, catalytic subunit
b0998	torD	chaperone involved in maturation of TorA subunit of trimethylamine N-oxide reductase system I
b1001	yccE	predicted protein
b1002	agp	glucose-1-phosphatase/inositol phosphatase
b1003	yccJ	predicted protein
b1004	wrbA	NAD(P)H:quinone oxidoreductase
b1006	rutG	predicted transporter
b1007	rutF	predicted oxidoreductase, flavin:NADH component
b1008	rutE	predicted oxidoreductase
b1009	rutD	predicted hydrolase
b1010	rutC	conserved protein
b1011	rutB	predicted enzyme
b1012	rutA	predicted monooxygenase
b1014	putA	fused DNA-binding transcriptional regulator/proline dehydrogenase/pyrroline-5-carboxylate dehydrogenase
b1015	putP	proline:sodium symporter
b1018	efeO	conserved protein
b1019	efeB	conserved protein
b1020	phoH	conserved protein with nucleoside triphosphate hydrolase domain
b1021	pgaD	predicted inner membrane protein
b1022	pgaC	predicted glycosyl transferase
b1023	pgaB	predicted enzyme associated with biofilm formation
b1024	pgaA	predicted outer membrane protein
b1025	ycdT	predicted diguanylate cyclase
b1029	ycdU	predicted inner membrane protein
b1033	ghrA	2-ketoacid reductase
b1037	csgG	outer membrane lipoprotein
b1038	csgF	predicted transport protein
b1039	csgE	predicted transport protein
b1040	csgD	DNA-binding transcriptional activator in two-component regulatory system
b1041	csgB	curlin nucleator protein, minor subunit in curli complex
b1042	csgA	cryptic curlin major subunit
b1043	csgC	predicted curli production protein
b1046	ymdC	predicted hydrolase
b1049	opgH	glucan biosynthesis: glycosyl transferase
b1050	yceK	predicted lipoprotein
b1051	msyB	predicted protein
b1053	mdtG	predicted drug efflux system
b1055	yceA	conserved protein
b1058	yceO	predicted protein
b1060	bssS	predicted protein
b1065	mdtH	predicted drug efflux system
b1068	yceM	predicted oxidoreductase with NAD(P)-binding Rossmann-fold domain
b1070	flgN	export chaperone for FlgK and FlgL
b1073	flgB	flagellar component of cell-proximal portion of basal-body rod
b1074	flgC	flagellar component of cell-proximal portion of basal-body rod
b1077	flgF	flagellar component of cell-proximal portion of basal-body rod
b1078	flgG	flagellar component of cell-distal portion of basal-body rod
b1081	flgJ	muramidase
b1082	flgK	flagellar hook-filament junction protein 1
b1083	flgL	flagellar hook-filament junction protein
b1087	yceF	predicted protein
b1102	fhuE	ferric-rhodotorulic acid outer membrane transporter
b1105	ycfM	predicted outer membrane lipoprotein
b1113	ycfS	L,D-transpeptidase linking Lpp to murein
b1160	iraM	predicted protein
b1161	ycgX	predicted protein
b1162	ycgE	predicted DNA-binding transcriptional regulator
b1163	ycgF	predicted FAD-binding phosphodiesterase
b1167	ymgC	predicted protein
b1171	ymgD	predicted protein
b1172	ymgG	predicted protein
b1177	ycgJ	predicted protein
b1178	ycgK	predicted protein
b1182	hlyE	hemolysin E
b1184	umuC	DNA polymerase V, subunit C
b1190	dadX	alanine racemase 2, PLP-binding
b1192	ldcA	L,D-carboxypeptidase A
b1195	ymgE	predicted inner membrane protein
b1196	ycgY	predicted protein
b1197	treA	periplasmic trehalase
b1198	dhaM	fused predicted dihydroxyacetone-specific PTS enzymes: HPr component/EI component
b1199	dhaL	dihydroxyacetone kinase, C-terminal domain
b1200	dhaK	dihydroxyacetone kinase, N-terminal domain
b1201	dhaR	predicted DNA-binding transcriptional regulator, dihydroxyacetone
b1202	ycgV	predicted adhesin
b1214	ychA	predicted transcriptional regulator
b1218	chaC	regulatory protein for cation transport
b1220	ychO	predicted invasin
b1234	rssA	conserved protein
b1242	ychE	predicted inner membrane protein
b1257	yciE	conserved protein
b1258	yciF	conserved protein
b1259	yciG	predicted protein
b1268	yciQ	predicted inner membrane protein
b1269	rluB	23S rRNA pseudouridylate synthase
b1270	btuR	cob(I)alamin adenolsyltransferase/cobinamide ATP-dependent adenolsyltransferase
b1276	acnA	aconitate hydratase 1
b1283	osmB	lipoprotein
b1285	gmr	modulator of Rnase II stability
b1287	yciW	predicted oxidoreductase
b1289	ycjD	conserved protein
b1296	puuP	putrescine importer
b1297	puuA	gamma-Glu-putrescine synthase
b1298	puuD	gamma-Glu-GABA hydrolase
b1300	puuC	gamma-Glu-gamma-aminobutyraldehyde dehydrogenase, NAD(P)H-dependent
b1302	puuE	GABA aminotransferase, PLP-dependent
b1309	ycjM	predicted glucosyltransferase
b1310	ycjN	predicted sugar transporter subunit: periplasmic-binding component of ABC superfamily
b1311	ycjO	predicted sugar transporter subunit: membrane component of ABC superfamily
b1312	ycjP	predicted sugar transporter subunit: membrane component of ABC superfamily
b1313	ycjQ	predicted oxidoreductase, Zn-dependent and NAD(P)-binding
b1314	ycjR	predicted enzyme
b1315	ycjS	predicted oxidoreductase, NADH-binding
b1316	ycjT	predicted hydrolase
b1317	ycjU	predicted beta-phosphoglucomutase
b1319	ompG	outer membrane porin
b1320	ycjW	predicted DNA-binding transcriptional regulator
b1325	ycjG	L-Ala-D/L-Glu epimerase
b1327	ycjY	predicted hydrolase
b1328	ycjZ	predicted DNA-binding transcriptional regulator
b1332	ynaJ	predicted inner membrane protein
b1336	abgT	predicted cryptic aminobenzoyl-glutamate transporter
b1337	abgB	predicted peptidase, aminobenzoyl-glutamate utilization protein
b1338	abgA	predicted peptidase, aminobenzoyl-glutamate utilization protein
b1339	abgR	predicted DNA-binding transcriptional regulator
b1340	ydaL	conserved protein
b1341	ydaM	predicted diguanylate cyclase, GGDEF domain signalling protein
b1343	dbpA	ATP-dependent RNA helicase, specific for 23S rRNA
b1345	intR	Rac prophage; integrase
b1346	ydaQ	Rac prophage; conserved protein
b1347	ydaC	Rac prophage; predicted protein
b1377	ompN	outer membrane pore protein N, non-specific
b1379	hslJ	heat-inducible protein
b1383	ydbL	conserved protein
b1407	ydbD	predicted protein
b1408	ynbA	predicted inner membrane protein
b1409	ynbB	predicted CDP-diglyceride synthase
b1410	ynbC	predicted hydrolase
b1411	ynbD	predicted phosphatase, inner membrane protein
b1414	ydcF	conserved protein
b1415	aldA	aldehyde dehydrogenase A, NAD-linked
b1419	ydcA	predicted protein
b1421	trg	methyl-accepting chemotaxis protein III, ribose and galactose sensor receptor
b1422	ydcI	predicted DNA-binding transcriptional regulator
b1428	ydcK	predicted enzyme
b1431	ydcL	predicted lipoprotein
b1432	ydcM	predicted transposase
b1433	ydcO	predicted benzoate transporter
b1434	ydcN	predicted DNA-binding transcriptional regulator
b1435	ydcP	predicted peptidase
b1436	yncJ	predicted protein
b1438	ydcQ	predicted DNA-binding transcriptional regulator
b1439	ydcR	fused predicted DNA-binding transcriptional regulator/predicted amino transferase
b1440	ydcS	predicted spermidine/putrescine transporter subunit
b1441	ydcT	predicted spermidine/putrescine transporter subunit
b1442	ydcU	predicted spermidine/putrescine transporter subunit
b1443	ydcV	predicted spermidine/putrescine transporter subunit
b1444	prr	medium chain aldehyde dehydrogenase
b1446	ydcY	predicted protein
b1448	yncA	predicted acyltransferase with acyl-CoA N-acyltransferase domain
b1449	yncB	predicted oxidoreductase, Zn-dependent and NAD(P)-binding
b1450	mcbR	predicted DNA-binding transcriptional regulator
b1451	yncD	predicted iron outer membrane transporter
b1452	yncE	conserved protein
b1453	ansP	L-asparagine transporter
b1454	yncG	predicted enzyme
b1455	yncH	predicted protein
b1461	pptA	4-oxalocrotonate tautomerase
b1462	yddH	conserved protein
b1463	nhoA	N-hydroxyarylamine O-acetyltransferase
b1464	yddE	conserved protein
b1465	narV	nitrate reductase 2 (NRZ), gamma subunit
b1466	narW	nitrate reductase 2 (NRZ), delta subunit (assembly subunit)
b1467	narY	nitrate reductase 2 (NRZ), beta subunit
b1468	narZ	nitrate reductase 2 (NRZ), alpha subunit
b1469	narU	nitrate/nitrite transporter
b1470	yddJ	predicted protein
b1474	fdnG	formate dehydrogenase-N, alpha subunit, nitrate-inducible
b1478	adhP	ethanol-active dehydrogenase/acetaldehyde-active reductase
b1479	maeA	malate dehydrogenase, (decarboxylating, NAD-requiring) (malic enzyme)
b1480	sra	30S ribosomal subunit protein S22
b1481	bdm	biofilm-dependent modulation protein
b1483	ddpF	D-ala-D-ala transporter subunit
b1484	ddpD	D-ala-D-ala transporter subunit
b1485	ddpC	D-ala-D-ala transporter subunit
b1486	ddpB	D-ala-D-ala transporter subunit
b1487	ddpA	D-ala-D-a la transporter subunit
b1488	ddpX	D-ala-D-ala dipeptidase, Zn-dependent
b1489	dos	cAMP phosphodiesterase, heme-regulated
b1490	yddV	predicted diguanylate cyclase
b1494	pqqL	predicted peptidase
b1495	yddB	predicted porin protein
b1496	yddA	fused predicted multidrug transporter subunits of ABC superfamily: membrane component/ATP-binding component
b1497	ydeM	conserved protein
b1498	ydeN	conserved protein
b1502	ydeQ	predicted fimbrial-like adhesin protein
b1507	hipA	regulator with hipB
b1508	hipB	DNA-binding transcriptional regulator
b1512	lsrR	lsr operon transcriptional repressor
b1513	lsrA	fused AI2 transporter subunits of ABC superfamily: ATP-binding components
b1514	lsrC	AI2 transporter
b1515	lsrD	AI2 transporter
b1516	lsrB	AI2 transporter
b1517	lsrF	putative autoinducer-2 (AI-2) aldolase
b1518	lsrG	autoinducer-2 (AI-2) modifying protein LsrG
b1519	tam	trans-aconitate methyltransferase
b1520	yneE	conserved inner membrane protein
b1521	uxaB	altronate oxidoreductase, NAD-dependent
b1522	yneF	predicted diguanylate cyclase
b1523	yneG	conserved protein
b1524	yneH	glutaminase
b1525	sad	predicted aldehyde dehydrogenase
b1526	yneJ	predicted DNA-binding transcriptional regulator
b1527	yneK	predicted protein
b1528	ydeA	predicted arabinose transporter
b1533	eamA	cysteine and O-acetyl-L-serine efflux system
b1534	ydeE	predicted transporter
b1535	ydeH	conserved protein
b1536	ydeI	conserved protein
b1540	ydfH	predicted DNA-binding transcriptional regulator
b1542	ydfI	predicted mannonate dehydrogenase
b1580	rspB	predicted oxidoreductase, Zn-dependent and NAD(P)-binding
b1581	rspA	predicted dehydratase
b1582	ynfA	conserved inner membrane protein
b1583	ynfB	predicted protein
b1584	speG	spermidine N1-acetyltransferase
b1585	ynfC	predicted protein
b1586	ynfD	predicted protein
b1587	ynfE	oxidoreductase subunit
b1588	ynfF	oxidoreductase subunit
b1591	dmsD	twin-argninine leader-binding protein for DmsA and TorA
b1592	clcB	predicted voltage-gated chloride channel
b1596	ynfM	predicted transporter
b1615	uidC	predicted outer membrane porin protein
b1616	uidB	glucuronide transporter
b1617	uidA	beta-D-glucuronidase
b1621	malX	fused maltose and glucose-specific PTS enzymes: IIB component, IIC component
b1626	ydgK	conserved inner membrane protein
b1635	gst	glutathionine S-transferase
b1639	mliC	predicted lipoprotein
b1643	ydhI	predicted inner membrane protein
b1645	ydhK	conserved inner membrane protein
b1650	nemA	N-ethylmaleimide reductase, FMN-linked
b1653	lhr	predicted ATP-dependent helicase
b1658	purR	DNA-binding transcriptional repressor, hypoxanthine-binding
b1663	mdtK	multidrug efflux system transporter
b1667	ydhR	predicted protein
b1668	ydhS	conserved protein with FAD/NAD(P)-binding domain
b1673	ydhV	predicted oxidoreductase
b1674	ydhY	predicted 4Fe-4S ferridoxin-type protein
b1680	sufS	selenocysteine lyase, PLP-dependent
b1683	sufB	component of SufBCD complex
b1684	sufA	Fe-S cluster assembly protein
b1689	ydiL	conserved protein
b1690	ydiM	predicted transporter
b1691	ydiN	predicted transporter
b1692	ydiB	quinate/shikimate 5-dehydrogenase, NAD(P)-binding
b1694	ydiF	fused predicted acetyl-CoA:acetoacetyl-CoA transferase: alpha subunit/beta subunit
b1695	ydiO	predicted acyl-CoA dehydrogenase
b1696	ydiP	predicted DNA-binding transcriptional regulator
b1697	ydiQ	conserved protein
b1698	ydiR	predicted electron transfer flavoprotein, FAD-binding
b1699	ydiS	predicted oxidoreductase with FAD/NAD(P)-binding domain
b1700	ydiT	predicted 4Fe-4S ferredoxin-type protein
b1701	fadK	short chain acyl-CoA synthetase, anaerobic
b1706	ydiU	conserved protein
b1722	ydiY	conserved protein
b1729	ydjN	predicted transporter
b1730	ydjO	predicted protein
b1731	cedA	cell division modulator
b1732	katE	hydroperoxidase HPII(III) (catalase)
b1733	chbG	conserved protein
b1734	chbF	cryptic phospho-beta-glucosidase, NAD(P)-binding
b1735	chbR	DNA-binding transcriptional dual regulator
b1736	chbA	N,N'-diacetylchitobiose-specific enzyme IIA component of PTS
b1737	chbC	N,N'-diacetylchitobiose-specific enzyme IIC component of PTS
b1738	chbB	N,N'-diacetylchitobiose-specific enzyme IIB component of PTS
b1742	ves	conserved protein
b1744	astE	succinylglutamate desuccinylase
b1745	astB	succinylarginine dihydrolase
b1746	astD	succinylglutamic semialdehyde dehydrogenase
b1748	astC	succinylornithine transaminase, PLP-dependent
b1750	ydjX	predicted inner membrane protein
b1751	ydjY	predicted protein
b1754	ynjB	conserved protein
b1755	ynjC	fused transporter subunits of ABC superfamily: membrane components
b1757	ynjE	predicted thiosulfate sulfur transferase
b1758	ynjF	predicted phosphatidyl transferase, inner membrane protein
b1762	ynjI	predicted inner membrane protein
b1769	ydjE	predicted transporter
b1770	ydjF	predicted DNA-binding transcriptional regulator
b1771	ydjG	predicted oxidoreductase
b1772	ydjH	predicted kinase
b1773	ydjI	predicted aldolase
b1774	ydjJ	predicted oxidoreductase, Zn-dependent and NAD(P)-binding
b1775	ydjK	predicted transporter
b1776	ydjL	predicted oxidoreductase, Zn-dependent and NAD(P)-binding
b1783	yeaG	conserved protein with nucleoside triphosphate hydrolase domain
b1784	yeaH	conserved protein
b1785	yeaI	predicted diguanylate cyclase
b1786	yeaJ	predicted diguanylate cyclase
b1787	yeaK	conserved protein
b1789	yeaL	conserved inner membrane protein
b1790	yeaM	predicted DNA-binding transcriptional regulator
b1791	yeaN	predicted transporter
b1792	yeaO	conserved protein
b1793	yoaF	conserved outer membrane protein
b1794	yeaP	predicted diguanylate cyclase
b1795	yeaQ	conserved inner membrane protein
b1796	yoaG	predicted protein
b1797	yeaR	conserved protein
b1798	leuE	neutral amino-acid efflux system
b1799	yeaT	predicted DNA-binding transcriptional regulator
b1800	yeaU	predicted dehydrogenase
b1801	yeaV	predicted transporter
b1802	yeaW	predicted 2Fe-2S cluster-containing protein
b1810	yoaC	predicted protein
b1815	adrB	predicted phosphodiesterase
b1818	manY	mannose-specific enzyme IIC component of PTS
b1821	yebN	conserved inner membrane protein
b1824	yobF	predicted protein
b1828	yebQ	predicted transporter
b1833	yebS	conserved inner membrane protein
b1834	yebT	conserved protein
b1835	rsmF	16S rRNA m(5)C1407 methyltransferase, SAM-dependent
b1836	yebV	predicted protein
b1838	pphA	serine/threonine-specific protein phosphatase 1
b1840	yebZ	predicted inner membrane protein
b1843	yobB	conserved protein
b1845	ptrB	protease II
b1848	yebG	conserved protein regulated by LexA
b1852	zwf	glucose-6-phosphate dehydrogenase
b1853	yebK	predicted DNA-binding transcriptional regulator
b1862	yebB	predicted protein
b1864	yebC	conserved protein
b1867	yecD	predicted hydrolase
b1872	torZ	trimethylamine N-oxide reductase system III, catalytic subunit
b1873	torY	TMAO reductase III (TorYZ), cytochrome c-type subunit
b1877	yecT	predicted protein
b1878	flhE	conserved protein
b1879	flhA	predicted flagellar export pore protein
b1880	flhB	predicted flagellar export pore protein
b1881	cheZ	chemotaxis regulator, protein phosphatase for CheY
b1882	cheY	chemotaxis regulator transmitting signal to flagellar motor component
b1883	cheB	fused chemotaxis regulator: protein-glutamate methylesterase in two-component regulatory system with CheA
b1884	cheR	chemotaxis regulator, protein-glutamate methyltransferase
b1885	tap	methyl-accepting protein IV
b1886	tar	methyl-accepting chemotaxis protein II
b1887	cheW	purine-binding chemotaxis protein
b1888	cheA	fused chemotactic sensory histidine kinase in two-component regulatory system with CheB and CheY: sensory histidine kinase/signal sensing protein
b1889	motB	protein that enables flagellar motor rotation
b1890	motA	proton conductor component of flagella motor
b1892	flhD	DNA-binding transcriptional dual regulator with FlhC
b1895	uspC	universal stress protein
b1896	otsA	trehalose-6-phosphate synthase
b1897	otsB	trehalose-6-phosphate phosphatase, biosynthetic
b1900	araG	fused L-arabinose transporter subunits of ABC superfamily: ATP-binding components
b1901	araF	L-arabinose transporter subunit
b1913	uvrC	excinuclease UvrABC, endonuclease subunit
b1916	sdiA	DNA-binding transcriptional activator
b1921	fliZ	predicted regulator of FliA activity
b1922	fliA	RNA polymerase, sigma 28 (sigma F) factor
b1924	fliD	flagellar filament capping protein
b1926	fliT	predicted chaperone
b1931	yedK	predicted protein
b1937	fliE	flagellar basal-body component
b1938	fliF	flagellar basal-body MS-ring and collar protein
b1939	fliG	flagellar motor switching and energizing component
b1940	fliH	flagellar biosynthesis protein
b1941	fliI	flagellum-specific ATP synthase
b1942	fliJ	flagellar protein
b1943	fliK	flagellar hook-length control protein
b1944	fliL	flagellar biosynthesis protein
b1945	fliM	flagellar motor switching and energizing component
b1946	fliN	flagellar motor switching and energizing component
b1947	fliO	flagellar biosynthesis protein
b1948	fliP	flagellar biosynthesis protein
b1949	fliQ	flagellar biosynthesis protein
b1950	fliR	flagellar export pore protein
b1951	rcsA	DNA-binding transcriptional activator, co-regulator with RcsB
b1953	yodD	predicted protein
b1955	yedP	conserved protein
b1956	yedQ	predicted diguanylate cyclase
b1959	yedA	predicted inner membrane protein
b1962	yedJ	predicted phosphohydrolase
b1963	yedR	predicted inner membrane protein
b1967	hchA	Hsp31 molecular chaperone
b1968	yedV	predicted sensory kinase in two-component regulatory system with YedW
b1970	hiuH	Hydroxyisourate hydrolase
b1971	yedY	predicted reductase
b1974	yodB	predicted cytochrome
b1981	shiA	shikimate transporter
b1982	amn	AMP nucleosidase
b1983	yeeN	conserved protein
b1985	yeeO	predicted multidrug efflux system
b1987	cbl	DNA-binding transcriptional activator of cysteine biosynthesis
b1988	nac	DNA-binding transcriptional dual regulator of nitrogen assimilation
b1990	erfK	L,D-transpeptidase linking Lpp to murein
b1993	cobU	bifunctional cobinamide kinase/ cobinamide phosphate guanylyltransferase
b2007	yeeX	conserved protein
b2008	yeeA	conserved inner membrane protein
b2009	sbmC	DNA gyrase inhibitor
b2010	dacD	D-alanyl-D-alanine carboxypeptidase (penicillin-binding protein 6b)
b2013	yeeE	predicted inner membrane protein
b2015	yeeY	predicted DNA-binding transcriptional regulator
b2017	yefM	antitoxin of the YoeB-YefM toxin-antitoxin system
b2028	ugd	UDP-glucose 6-dehydrogenase
b2029	gnd	gluconate-6-phosphate dehydrogenase, decarboxylating
b2039	rfbA	glucose-1-phosphate thymidylyltransferase
b2040	rfbD	dTDP-4-dehydrorhamnose reductase subunit, NAD(P)-binding, of dTDP-L-rhamnose synthase
b2041	rfbB	dTDP-glucose 4,6 dehydratase, NAD(P)-binding
b2042	galF	predicted subunit with GalU
b2043	wcaM	predicted colanic acid biosynthesis protein
b2044	wcaL	predicted glycosyl transferase
b2045	wcaK	predicted pyruvyl transferase
b2046	wzxC	colanic acid exporter
b2047	wcaJ	predicted UDP-glucose lipid carrier transferase
b2048	cpsG	phosphomannomutase
b2049	cpsB	mannose-1-phosphate guanyltransferase
b2050	wcaI	predicted glycosyl transferase
b2051	gmm	GDP-mannose mannosyl hydrolase
b2052	fcl	bifunctional GDP-fucose synthetase: GDP-4-dehydro-6-deoxy-D-mannose epimerase/ GDP-4-dehydro-6-L-deoxygalactose reductase
b2053	gmd	GDP-D-mannose dehydratase, NAD(P)-binding
b2054	wcaF	predicted acyl transferase
b2055	wcaE	predicted glycosyl transferase
b2056	wcaD	predicted colanic acid polymerase
b2057	wcaC	predicted glycosyl transferase
b2058	wcaB	predicted acyl transferase
b2059	wcaA	predicted glycosyl transferase
b2060	wzc	protein-tyrosine kinase
b2061	wzb	protein-tyrosine phosphatase
b2062	wza	lipoprotein required for capsular polysaccharide translocation through the outer membrane
b2067	yegE	predicted diguanylate cyclase, GGDEF domain signalling protein
b2069	yegD	predicted chaperone
b2070	yegI	conserved protein
b2074	mdtA	multidrug efflux system, subunit A
b2075	mdtB	multidrug efflux system, subunit B
b2076	mdtC	multidrug efflux system, subunit C
b2077	mdtD	multidrug efflux system protein
b2086	yegS	phosphatidylglycerol kinase, metal-dependent
b2091	gatD	galactitol-1-phosphate dehydrogenase, Zn-dependent and NAD(P)-binding
b2092	gatC	galactitol-specific enzyme IIC component of PTS
b2093	gatB	galactitol-specific enzyme IIB component of PTS
b2094	gatA	galactitol-specific enzyme IIA component of PTS
b2095	gatZ	D-tagatose 1,6-bisphosphate aldolase 2, subunit
b2098	yegT	predicted nucleoside transporter
b2099	yegU	predicted hydrolase
b2101	yegW	predicted DNA-binding transcriptional regulator
b2102	yegX	predicted hydrolase
b2105	rcnR	conserved protein
b2106	rcnA	membrane protein conferring nickel and cobalt resistance
b2107	yohN	predicted protein
b2108	yehA	predicted fimbrial-like adhesin protein
b2109	yehB	predicted outer membrane protein
b2110	yehC	predicted periplasmic pilin chaperone
b2111	yehD	predicted fimbrial-like adhesin protein
b2112	yehE	predicted protein
b2118	yehI	conserved protein
b2119	yehL	predicted transporter subunit: ATP-binding component of ABC superfamily
b2120	yehM	predicted protein
b2121	yehP	conserved protein
b2124	yehS	conserved protein
b2127	mlrA	DNA-binding transcriptional regulator
b2129	yehX	predicted transporter subunit: ATP-binding component of ABC superfamily
b2130	yehY	predicted transporter subunit: membrane component of ABC superfamily
b2137	yohF	predicted oxidoreductase with NAD(P)-binding Rossmann-fold domain
b2140	dusC	tRNA-dihydrouridine synthase C
b2146	yeiT	Dihydropyrimidine dehydrogenase, NADH-dependent, subunit A
b2147	yeiA	Dihydropyrimidine dehydrogenase, NADH-dependent, subunit B
b2148	mglC	methyl-galactoside transporter subunit
b2149	mglA	fused methyl-galactoside transporter subunits of ABC superfamily: ATP-binding components
b2151	galS	DNA-binding transcriptional repressor
b2152	yeiB	conserved inner membrane protein
b2154	yeiG	predicted esterase
b2155	cirA	ferric iron-catecholate outer membrane transporter
b2162	rihB	ribonucleoside hydrolase 2
b2163	yeiL	DNA-binding transcriptional activator of stationary phase nitrogen survival
b2165	psuG	pseudouridine 5'-phosphate glycosidase
b2166	psuK	pseudouridine kinase
b2172	yeiQ	predicted dehydrogenase, NAD-dependent
b2182	bcr	bicyclomycin/multidrug efflux system
b2198	ccmD	cytochrome c biogenesis protein
b2209	eco	ecotin, a serine protease inhibitor
b2210	mqo	malate dehydrogenase, FAD/NAD(P)-binding domain
b2219	atoS	sensory histidine kinase in two-component regulatory system with AtoC
b2220	atoC	fused response regulator of ato operon, in two-component system with AtoS: response regulator/sigma54 interaction protein
b2221	atoD	acetyl-CoA:acetoacetyl-CoA transferase, alpha subunit
b2222	atoA	acetyl-CoA:acetoacetyl-CoA transferase, beta subunit
b2223	atoE	short chain fatty acid transporter
b2224	atoB	acetyl-CoA acetyltransferase
b2225	yfaP	conserved protein
b2229	yfaT	predicted protein
b2230	yfaA	predicted protein
b2233	yfaL	adhesin
b2237	inaA	conserved protein
b2245	yfaU	predicted 2,4-dihydroxyhept-2-ene-1,7-dioic acid aldolase
b2246	yfaV	predicted transporter
b2247	yfaW	predicted enolase
b2248	yfaX	predicted DNA-binding transcriptional regulator
b2249	yfaY	conserved protein
b2250	yfaZ	predicted outer membrane porin protein
b2251	nudI	predicted NUDIX hydrolase
b2252	ais	conserved protein
b2253	arnB	uridine 5'-(beta-1-threo-pentapyranosyl-4-ulose diphosphate) aminotransferase, PLP-dependent
b2254	arnC	undecaprenyl phosphate-L-Ara4FN transferase
b2255	arnA	fused UDP-L-Ara4N formyltransferase/UDP-GlcA C-4'-decarboxylase
b2269	elaD	predicted enzyme
b2271	yfbL	predicted peptidase
b2272	yfbM	predicted protein
b2291	yfbR	deoxyribonucleoside 5'-monophosphatase
b2293	yfbT	predicted hydrolase or phosphatase
b2301	yfcF	predicted enzyme
b2305	yfcI	conserved protein
b2310	argT	lysine/arginine/ornithine transporter subunit
b2322	yfcJ	predicted transporter
b2327	yfcA	conserved inner membrane protein
b2336	yfcS	predicted periplasmic pilus chaperone
b2339	yfcV	predicted fimbrial-like adhesin protein
b2345	yfdF	predicted protein
b2347	yfdC	predicted inner membrane protein
b2349	intS	CPS-53 (KpLE1) prophage; predicted prophage CPS-53 integrase
b2369	evgA	DNA-binding response regulator in two-component regulatory system with EvgS
b2370	evgS	hybrid sensory histidine kinase in two-component regulatory system with EvgA
b2380	ypdA	predicted sensory kinase in two-component system with YpdB
b2381	ypdB	predicted response regulator in two-component system withYpdA
b2382	ypdC	predicted DNA-binding protein
b2383	fryA	fused predicted PTS enzymes: Hpr component/enzyme I component/enzyme IIA component
b2385	ypdF	predicted peptidase
b2389	yfeO	predicted ion channel protein
b2390	ypeC	conserved protein
b2395	yfeA	predicted diguanylate cyclase
b2409	yfeR	predicted DNA-binding transcriptional regulator
b2418	pdxK	pyridoxal-pyridoxamine kinase/hydroxymethylpyrimidine kinase
b2429	murP	fused predicted PTS enzymes: IIB component/IIC component
b2430	yfeW	predicted periplasmic esterase
b2437	eutR	predicted DNA-binding transcriptional regulator
b2440	eutC	ethanolamine ammonia-lyase, small subunit (light chain)
b2441	eutB	ethanolamine ammonia-lyase, large subunit, heavy chain
b2451	eutA	reactivating factor for ethanolamine ammonia lyase
b2452	eutH	predicted inner membrane protein
b2453	eutG	predicted alcohol dehydrogenase in ethanolamine utilization
b2454	eutJ	predicted chaperonin, ethanolamine utilization protein
b2455	eutE	predicted aldehyde dehydrogenase, ethanolamine utilization protein
b2456	eutN	predicted carboxysome structural protein, ethanolamine utilization protein
b2457	eutM	predicted carboxysome structural protein, ethanolamine utilization protein
b2458	eutD	predicted phosphotransacetylase subunit
b2459	eutT	predicted cobalamin adenosyltransferase in ethanolamine utilization
b2460	eutQ	conserved protein
b2461	eutP	conserved protein with nucleoside triphosphate hydrolase domain
b2462	eutS	predicted carboxysome structural protein with predicted role in ethanol utilization
b2464	talA	transaldolase A
b2465	tktB	transketolase 2, thiamin-binding
b2469	narQ	sensory histidine kinase in two-component regulatory system with NarP (NarL)
b2470	acrD	aminoglycoside/multidrug efflux system
b2473	ypfH	predicted hydrolase
b2475	ypfJ	conserved protein
b2481	hyfA	hydrogenase 4, 4Fe-4S subunit
b2482	hyfB	hydrogenase 4, membrane subunit
b2484	hyfD	hydrogenase 4, membrane subunit
b2487	hyfG	hydrogenase 4, subunit
b2488	hyfH	hydrogenase 4, Fe-S subunit
b2491	hyfR	DNA-binding transcriptional activator, formate sensing
b2492	focB	predicted formate transporter
b2503	yfgF	predicted inner membrane protein
b2504	yfgG	predicted protein
b2505	yfgH	predicted outer membrane lipoprotein
b2519	pbpC	fused transglycosylase/transpeptidase
b2520	yfhM	conserved protein
b2521	sseA	3-mercaptopyruvate sulfurtransferase
b2537	hcaR	DNA-binding transcriptional activator of 3-phenylpropionic acid catabolism
b2538	hcaE	3-phenylpropionate dioxygenase, large (alpha) subunit
b2539	hcaF	3-phenylpropionate dioxygenase, small (beta) subunit
b2540	hcaC	3-phenylpropionate dioxygenase, predicted ferredoxin subunit
b2541	hcaB	2,3-dihydroxy-2,3-dihydrophenylpropionate dehydrogenase
b2542	hcaD	phenylpropionate dioxygenase, ferredoxin reductase subunit
b2543	yphA	predicted inner membrane protein
b2544	yphB	conserved protein
b2545	yphC	predicted oxidoreductase, Zn-dependent and NAD(P)-binding
b2546	yphD	predicted sugar transporter subunit: membrane component of ABC superfamily
b2547	yphE	fused predicted sugar transporter subunits of ABC superfamily: ATP-binding components
b2548	yphF	predicted sugar transporter subunit: periplasmic-binding component of ABC superfamily
b2549	yphG	conserved protein
b2550	yphH	predicted DNA-binding transcriptional regulator
b2574	nadB	quinolinate synthase, L-aspartate oxidase (B protein) subunit
b2578	eamB	neutral amino-acid efflux system
b2580	ung	uracil-DNA-glycosylase
b2603	yfiR	predicted protein
b2604	yfiN	predicted diguanylate cyclase
b2605	yfiB	predicted outer membrane lipoprotein
b2659	csiD	predicted protein
b2660	lhgO	predicted enzyme
b2661	gabD	succinate-semialdehyde dehydrogenase I, NADP-dependent
b2662	gabT	4-aminobutyrate aminotransferase, PLP-dependent
b2663	gabP	gamma-aminobutyrate transporter
b2672	ygaM	predicted protein
b2674	nrdI	protein that stimulates ribonucleotide reduction
b2675	nrdE	ribonucleoside-diphosphate reductase 2, alpha subunit
b2676	nrdF	ribonucleoside-diphosphate reductase 2, beta subunit, ferritin-like
b2679	proX	glycine betaine transporter subunit
b2684	mprA	DNA-binding transcriptional repressor of microcin B17 synthesis and multidrug efflux
b2685	emrA	multidrug efflux system
b2686	emrB	multidrug efflux system protein
b2688	gshA	gamma-glutamate-cysteine ligase
b2689	yqaA	conserved inner membrane protein
b2690	yqaB	predicted hydrolase
b2702	srlA	glucitol/sorbitol-specific enzyme IIC component of PTS
b2703	srlE	glucitol/sorbitol-specific enzyme IIB component of PTS
b2705	srlD	sorbitol-6-phosphate dehydrogenase
b2706	gutM	DNA-binding transcriptional activator of glucitol operon
b2711	norW	NADH:flavorubredoxin oxidoreductase
b2713	hydN	formate dehydrogenase-H, [4Fe-4S] ferredoxin subunit
b2715	ascF	fused cellobiose/arbutin/salicin-specific PTS enzymes: IIB component/IC component
b2716	ascB	cryptic 6-phospho-beta-glucosidase
b2717	hycI	protease involved in processing C-terminal end of HycE
b2718	hycH	protein required for maturation of hydrogenase 3
b2719	hycG	hydrogenase 3 and formate hydrogenase complex, HycG subunit
b2720	hycF	formate hydrogenlyase complex iron-sulfur protein
b2722	hycD	hydrogenase 3, membrane subunit
b2723	hycC	hydrogenase 3, membrane subunit
b2724	hycB	hydrogenase 3, Fe-S subunit
b2725	hycA	regulator of the transcriptional regulator FhlA
b2731	fhlA	DNA-binding transcriptional activator
b2734	pphB	serine/threonine-specific protein phosphatase 2
b2735	ygbI	predicted DNA-binding transcriptional regulator
b2736	ygbJ	predicted dehydrogenase, with NAD(P)-binding Rossmann-fold domain
b2737	ygbK	conserved protein
b2738	ygbL	predicted class II aldolase
b2739	ygbM	conserved protein
b2740	ygbN	predicted transporter
b2754	ygbF	predicted protein
b2768	ygcP	predicted anti-terminator regulatory protein
b2769	ygcQ	predicted flavoprotein
b2770	ygcR	predicted flavoprotein
b2771	ygcS	predicted transporter
b2774	ygcW	predicted deoxygluconate dehydrogenase
b2775	yqcE	predicted transporter
b2776	ygcE	predicted kinase
b2778	ygcG	predicted protein
b2782	mazF	toxin of the ChpA-ChpR toxin-antitoxin system, endoribonuclease
b2783	mazE	antitoxin of the ChpA-ChpR toxin-antitoxin system
b2787	gudD	(D)-glucarate dehydratase 1
b2788	gudX	predicted glucarate dehydratase
b2789	gudP	predicted D-glucarate transporter
b2799	fucO	L-1,2-propanediol oxidoreductase
b2801	fucP	L-fucose transporter
b2802	fucI	L-fucose isomerase
b2803	fucK	L-fuculokinase
b2825	ppdB	conserved protein
b2826	ppdA	conserved protein
b2840	ygeA	predicted racemase
b2841	araE	arabinose transporter
b2842	kduD	2-deoxy-D-gluconate 3-dehydrogenase
b2843	kduI	predicted 5-keto 4-deoxyuronate isomerase
b2844	yqeF	predicted acyltransferase
b2845	yqeG	predicted transporter
b2846	yqeH	conserved protein with bipartite regulator domain
b2847	yqeI	predicted transcriptional regulator
b2848	yqeJ	predicted protein
b2849	yqeK	predicted protein
b2851	ygeG	predicted chaperone
b2865	ygeR	tetratricopeptide repeat transcriptional regulator
b2866	xdhA	xanthine dehydrogenase, molybdenum binding subunit
b2867	xdhB	xanthine dehydrogenase, FAD-binding subunit
b2868	xdhC	xanthine dehydrogenase, Fe-S binding subunit
b2869	ygeV	predicted DNA-binding transcriptional regulator
b2870	ygeW	conserved protein
b2871	ygeX	2,3-diaminopropionate ammonia-lyase
b2872	ygeY	predicted peptidase
b2873	hyuA	D-stereospecific phenylhydantoinase
b2874	yqeA	predicted amino acid kinase
b2875	yqeB	conserved protein with NAD(P)-binding Rossman fold
b2876	yqeC	conserved protein
b2877	ygfJ	conserved protein
b2878	ygfK	predicted oxidoreductase, Fe-S subunit
b2879	ssnA	predicted chlorohydrolase/aminohydrolase
b2880	ygfM	predicted oxidoreductase
b2881	xdhD	fused predicted xanthine/hypoxanthine oxidase: molybdopterin-binding subunit/Fe-S binding subunit
b2886	ygfS	predicted oxidoreductase, 4Fe-4S ferredoxin-type subunit
b2887	ygfT	fused predicted oxidoreductase: Fe-S subunit/nucleotide-binding subunit
b2888	ygfU	predicted transporter
b2899	yqfA	predicted oxidoreductase, inner membrane subunit
b2901	bglA	6-phospho-beta-glucosidase A
b2902	ygfF	predicted NAD(P)-binding oxidoreductase with NAD(P)-binding Rossmann-fold domain
b2917	scpA	methylmalonyl-CoA mutase
b2918	argK	membrane ATPase/protein kinase
b2919	scpB	methylmalonyl-CoA decarboxylase, biotin-independent
b2920	scpC	propionyl-CoA:succinate-CoA transferase
b2921	ygfI	predicted DNA-binding transcriptional regulator
b2929	yggD	predicted DNA-binding transcriptional regulator
b2930	yggF	predicted hexoseP phosphatase
b2933	cmtA	predicted fused mannitol-specific PTS enzymes: IIB component/IIC component
b2934	cmtB	predicted mannitol-specific enzyme IIA component of PTS
b2956	yggM	conserved protein
b2965	speC	ornithine decarboxylase, constitutive
b2966	yqgA	predicted inner membrane protein
b2968	yghD	predicted secretion pathway M-type protein, membrane anchored
b2975	glcA	glycolate transporter
b2976	glcB	malate synthase G
b2977	glcG	conserved protein
b2979	glcD	glycolate oxidase subunit, FAD-linked
b2980	glcC	DNA-binding transcriptional dual regulator, glycolate-binding
b2983	yghQ	predicted inner membrane protein
b2984	yghR	predicted protein with nucleoside triphosphate hydrolase domain
b2985	yghS	predicted protein with nucleoside triphosphate hydrolase domain
b2986	yghT	predicted protein with nucleoside triphosphate hydrolase domain
b2987	pitB	phosphate transporter
b3001	yghZ	aldo-keto reductase
b3010	yqhC	predicted DNA-binding transcriptional regulator
b3013	yqhG	conserved protein
b3020	ygiS	predicted transporter subunit: periplasmic-binding component of ABC superfamily
b3027	ygiZ	conserved inner membrane protein
b3039	ygiD	predicted dioxygenase
b3043	ygiL	predicted fimbrial-like adhesin protein
b3049	glgS	predicted glycogen synthesis protein
b3050	yqiJ	predicted inner membrane protein
b3051	yqiK	conserved protein
b3057	bacA	undecaprenyl pyrophosphate phosphatase
b3060	ttdR	predicted DNA-binding transcriptional regulator
b3061	ttdA	L-tartrate dehydratase, alpha subunit
b3062	ttdB	L-tartrate dehydratase, beta subunit
b3068	mug	G/U mismatch-specific DNA glycosylase
b3070	yqjH	predicted siderophore interacting protein
b3072	aer	fused signal transducer for aerotaxis sensory component/methyl accepting chemotaxis component
b3073	patA	putrescine:2-oxoglutaric acid aminotransferase, PLP-dependent
b3074	ygjH	conserved protein
b3076	ebgA	cryptic beta-D-galactosidase, alpha subunit
b3077	ebgC	cryptic beta-D-galactosidase, beta subunit
b3078	ygjI	predicted transporter
b3079	ygjJ	conserved protein
b3080	ygjK	predicted glycosyl hydrolase
b3083	ygjN	conserved protein
b3085	ygjP	predicted metal dependent hydrolase
b3086	ygjQ	predicted thioredoxin-like
b3090	ygjV	conserved inner membrane protein
b3091	uxaA	altronate hydrolase
b3092	uxaC	uronate isomerase
b3093	exuT	hexuronate transporter
b3097	yqjC	conserved protein
b3101	yqjF	predicted quinol oxidase subunit
b3104	yhaI	predicted inner membrane protein
b3105	yhaJ	predicted DNA-binding transcriptional regulator
b3110	yhaO	predicted transporter
b3113	tdcF	predicted L-PSP (mRNA) endoribonuclease
b3120	yhaB	predicted protein
b3121	yhaC	predicted protein
b3126	garL	alpha-dehydro-beta-deoxy-D-glucarate aldolase
b3127	garP	predicted (D)-galactarate transporter
b3128	garD	(D)-galactarate dehydrogenase
b3130	yhaV	conserved protein
b3131	agaR	DNA-binding transcriptional dual regulator
b3132	kbaZ	tagatose 6-phosphate aldolase 1, kbaZ subunit
b3133	agaV	N-acetylgalactosamine-specific enzyme IIB component of PTS
b3139	agaC	N-acetylgalactosamine-specific enzyme IIC component of PTS
b3140	agaD	N-acetylgalactosamine-specific enzyme IID component of PTS
b3141	agaI	galactosamine-6-phosphate isomerase
b3142	yraH	predicted fimbrial-like adhesin protein
b3143	yraI	predicted periplasmic pilin chaperone
b3144	yraJ	predicted outer membrane protein
b3145	yraK	predicted fimbrial-like adhesin protein
b3151	yraQ	predicted permease
b3159	yhbV	predicted protease
b3173	yhbX	predicted hydrolase, inner membrane
b3203	hpf	predicted ribosome-associated, sigma 54 modulation protein
b3207	yrbL	predicted protein
b3208	mtgA	biosynthetic peptidoglycan transglycosylase
b3220	yhcG	conserved protein
b3227	dcuD	predicted transporter
b3234	degQ	serine endoprotease, periplasmic
b3241	aaeA	p-hydroxybenzoic acid efflux system component
b3243	aaeR	predicted DNA-binding transcriptional regulator, efflux system
b3262	yhdJ	predicted methyltransferase
b3263	yhdU	predicted membrane protein
b3264	envR	DNA-binding transcriptional regulator
b3265	acrE	cytoplasmic membrane lipoprotein
b3266	acrF	multidrug efflux system protein
b3267	yhdV	predicted outer membrane protein
b3269	yhdX	predicted amino-acid transporter subunit
b3271	yhdZ	predicted amino-acid transporter subunit
b3291	mscL	mechanosensitive channel
b3292	zntR	DNA-binding transcriptional activator in response to Zn(II)
b3293	yhdN	conserved protein
b3322	gspB	part of gsp divergon involved in type II protein secretion
b3323	gspA	general secretory pathway component, cryptic
b3336	bfr	bacterioferritin, iron storage and detoxification protein
b3337	bfd	bacterioferritin-associated ferredoxin
b3340	fusA	protein chain elongation factor EF-G, GTP-binding
b3349	slyD	FKBP-type peptidyl prolyl cis-trans isomerase (rotamase)
b3350	kefB	potassium:proton antiporter
b3355	prkB	predicted phosphoribulokinase
b3356	yhfA	conserved protein
b3358	yhfK	conserved inner membrane protein
b3369	yhfL	conserved secreted peptide
b3370	frlA	predicted fructoselysine transporter
b3371	frlB	fructoselysine-6-P-deglycase
b3374	frlD	fructoselysine 6-kinase
b3375	frlR	predicted DNA-binding transcriptional regulator
b3376	yhfS	conserved protein
b3377	yhfT	predicted inner membrane protein
b3379	php	predicted hydrolase
b3380	yhfW	predicted mutase
b3381	yhfX	predicted amino acid racemase
b3391	hofQ	predicted fimbrial transporter
b3392	hofP	predicted protein
b3393	hofO	conserved membrane protein
b3394	hofN	predicted fimbrial assembly protein
b3395	hofM	predicted pilus assembly protein
b3402	yhgE	predicted inner membrane protein
b3411	yhgA	predicted transposase
b3418	malT	fused conserved protein: DNA-binding transcriptional activator/maltotriose-ATP-binding protein
b3421	rtcB	conserved protein
b3422	rtcR	sigma 54-dependent transcriptional regulator of rtcBA expression
b3441	yhhY	predicted acetyltransferase
b3442	yhhZ	conserved protein
b3446	yrhB	predicted protein
b3449	ugpQ	glycerophosphodiester phosphodiesterase, cytosolic
b3450	ugpC	glycerol-3-phosphate transporter subunit
b3451	ugpE	glycerol-3-phosphate transporter subunit
b3452	ugpA	glycerol-3-phosphate transporter subunit
b3453	ugpB	glycerol-3-phosphate transporter subunit
b3464	ftsY	fused Signal Recognition Particle (SRP) receptor: membrane binding protein/conserved protein
b3468	yhhN	conserved inner membrane protein
b3473	yhhS	predicted transporter
b3474	yhhT	predicted inner membrane protein
b3485	yhhJ	predicted transporter subunit: membrane component of ABC superfamily
b3486	rbbA	fused ribosome-associated ATPase: ATP-binding protein/ATP-binding protein/predicted membrane protein
b3487	yhiI	predicted HlyD family secretion protein
b3488	yhiJ	predicted protein
b3491	yhiM	conserved inner membrane protein
b3496	dtpB	predicted transporter
b3508	yhiD	predicted Mg(2+) transport ATPase inner membrane protein
b3513	mdtE	multidrug resistance efflux transporter
b3514	mdtF	multidrug transporter, RpoS-dependent
b3515	gadW	DNA-binding transcriptional activator
b3518	yhjA	predicted cytochrome C peroxidase
b3519	treF	cytoplasmic trehalase
b3520	yhjB	predicted DNA-binding response regulator in two-component regulatory system
b3530	bcsC	cellulose synthase subunit
b3531	bcsZ	endo-1,4-D-glucanase
b3533	bcsA	cellulose synthase, catalytic subunit
b3535	yhjR	conserved protein
b3536	bcsE	conserved protein
b3538	bcsG	predicted inner membrane protein
b3542	dppC	dipeptide transporter
b3544	dppA	dipeptide transporter
b3546	eptB	predicted metal dependent hydrolase
b3547	yhjX	predicted transporter
b3548	yhjY	conserved protein
b3552	yiaD	predicted outer membrane lipoprotien
b3555	yiaG	predicted transcriptional regulator
b3562	yiaA	conserved inner membrane protein
b3563	yiaB	conserved inner membrane protein
b3564	xylB	xylulokinase
b3565	xylA	D-xylose isomerase
b3566	xylF	D-xylose transporter subunit
b3567	xylG	fused D-xylose transporter subunits of ABC superfamily: ATP-binding components
b3568	xylH	D-xylose transporter subunit
b3569	xylR	DNA-binding transcriptional activator, xylose-binding
b3570	bax	conserved protein
b3571	malS	alpha-amylase
b3572	avtA	valine-pyruvate aminotransferase
b3573	ysaA	predicted hydrogenase, 4Fe-4S ferredoxin-type component
b3574	yiaJ	predicted DNA-binding transcriptional repressor
b3575	yiaK	2,3-diketo-L-gulonate dehydrogenase, NADH-dependent
b3576	yiaL	conserved protein
b3577	yiaM	predicted transporter
b3578	yiaN	predicted transporter
b3579	yiaO	predicted transporter
b3580	lyxK	L-xylulose kinase
b3581	yiaQ	3-keto-L-gulonate 6-phosphate decarboxylase
b3582	yiaR	predicted L-xylulose 5-phosphate 3-epimerase
b3583	yiaS	L-ribulose-5-phosphate 4-epimerase
b3584	yiaT	predicted protein
b3585	yiaU	predicted DNA-binding transcriptional regulator
b3586	yiaV	membrane fusion protein (MFP) component of efflux pump, signal anchor
b3587	yiaW	conserved inner membrane protein
b3588	aldB	aldehyde dehydrogenase B
b3589	yiaY	predicted Fe-containing alcohol dehydrogenase
b3596	yibG	conserved protein
b3597	yibH	predicted protein
b3598	yibI	predicted inner membrane protein
b3599	mtlA	fused mannitol-specific PTS enzymes: IIA components/IIB components/IIC components
b3600	mtlD	mannitol-1-phosphate dehydrogenase, NAD(P)-binding
b3601	mtlR	DNA-binding repressor
b3602	yibL	conserved protein
b3615	yibD	predicted glycosyl transferase
b3618	yibB	predicted protein
b3638	yicR	protein associated with replication fork, possible DNA repair protein
b3647	ligB	DNA ligase, NAD(+)-dependent
b3656	yicI	predicted alpha-glucosidase
b3657	yicJ	predicted transporter
b3659	setC	predicted sugar efflux system
b3660	yicL	predicted inner membrane protein
b3661	nlpA	cytoplasmic membrane lipoprotein-28
b3662	nepI	predicted transporter
b3664	yicO	predicted xanthine/uracil permase
b3677	yidI	predicted inner membrane protein
b3678	yidJ	predicted sulfatase/phosphatase
b3679	yidK	predicted transporter
b3680	yidL	predicted DNA-binding transcriptional regulator
b3684	yidP	predicted DNA-binding transcriptional regulator
b3690	cbrA	predicted oxidoreductase with FAD/NAD(P)-binding domain
b3691	dgoT	D-galactonate transporter
b3693	dgoK	2-oxo-3-deoxygalactonate kinase
b3696	yidX	predicted lipoproteinC
b3697	yidA	predicted hydrolase
b3702	dnaA	chromosomal replication initiator protein DnaA, DNA-binding transcriptional dual regulator
b3708	tnaA	tryptophanase/L-cysteine desulfhydrase, PLP-dependent
b3709	tnaB	tryptophan transporter of low affinity
b3711	yidZ	predicted DNA-binding transcriptional regulator
b3713	yieF	chromate reductase, Class I, flavoprotein
b3715	yieH	predicted hydrolase
b3716	cbrB	predicted inner membrane protein
b3717	cbrC	conserved protein
b3718	yieK	predicted 6-phosphogluconolactonase
b3719	yieL	predicted xylanase
b3720	bglH	carbohydrate-specific outer membrane porin, cryptic
b3721	bglB	cryptic phospho-beta-glucosidase B
b3722	bglF	fused beta-glucoside-specific PTS enzymes: IIA component/IIB component/IIC component
b3723	bglG	transcriptional antiterminator of the bgl operon
b3738	atpB	F0 sector of membrane-bound ATP synthase, subunit a
b3748	rbsD	predicted cytoplasmic sugar-binding protein
b3749	rbsA	fused D-ribose transporter subunits of ABC superfamily: ATP-binding components
b3751	rbsB	D-ribose transporter subunit
b3753	rbsR	DNA-binding transcriptional repressor of ribose metabolism
b3765	yifB	predicted bifunctional enzyme and transcriptional regulator
b3788	rffG	dTDP-glucose 4,6-dehydratase
b3795	yifK	predicted transporter
b3800	aslB	predicted regulator of arylsulfatase activity
b3801	aslA	acrylsulfatase-like enzyme
b3817	yigF	conserved inner membrane protein
b3846	fadB	fused 3-hydroxybutyryl-CoA epimerase/delta(3)-cis-delta(2)-trans-enoyl-CoA isomerase/enoyl-CoA hydratase/3-hydroxyacyl-CoA dehydrogenase
b3861	yihF	conserved protein
b3872	yihL	predicted DNA-binding transcriptional regulator
b3873	yihM	predicted sugar phosphate isomerase
b3874	yihN	predicted transporter
b3876	yihO	predicted transporter
b3877	yihP	predicted transporter
b3878	yihQ	alpha-glucosidase
b3879	yihR	predicted aldose-1-epimerase
b3880	yihS	predicted glucosamine isomerase
b3881	yihT	predicted aldolase
b3882	yihU	predicted oxidoreductase with NAD(P)-binding Rossmann-fold domain
b3883	yihV	predicted sugar kinase
b3884	yihW	predicted DNA-binding transcriptional regulator
b3889	yiiE	predicted transcriptional regulator
b3890	yiiF	conserved protein
b3896	yiiG	conserved protein
b3897	frvR	predicted regulator
b3898	frvX	predicted endo-1,4-beta-glucanase
b3899	frvB	fused predicted PTS enzymes: IIB component/IIC component
b3900	frvA	predicted enzyme IIA component of PTS
b3902	rhaD	rhamnulose-1-phosphate aldolase
b3903	rhaA	L-rhamnose isomerase
b3904	rhaB	rhamnulokinase
b3906	rhaR	DNA-binding transcriptional activator, L-rhamnose-binding
b3907	rhaT	L-rhamnose:proton symporter
b3918	cdh	CDP-diacylglycerol phosphotidylhydrolase
b3921	yiiR	conserved inner membrane protein
b3927	glpF	glycerol facilitator
b3942	katG	catalase/hydroperoxidase HPI(I)
b3944	yijF	conserved protein
b3945	gldA	glycerol dehydrogenase, NAD
b3946	fsaB	fructose-6-phosphate aldolase 2
b3947	ptsA	fused predicted PTS enzymes: Hpr component/enzyme I component/enzyme IIA component
b3950	frwB	predicted enzyme IIB component of PTS
b3951	pflD	predicted formate acetyltransferase 2 (pyruvate formate lyase II)
b3966	btuB	vitamin B12/cobalamin outer membrane transporter
b3989	yjaZ	heat shock protein
b3992	thiF	thiamin (thiazole moiety) biosynthesis protein
b4004	zraR	fused DNA-binding response regulator in two-component regulatory system with ZraS: response regulator/sigma54 interaction protein
b4011	yjaA	conserved protein
b4012	yjaB	predicted acetyltransferase
b4013	metA	homoserine O-transsuccinylase
b4014	aceB	malate synthase A
b4015	aceA	isocitrate lyase
b4016	aceK	isocitrate dehydrogenase kinase/phosphatase
b4017	arpA	ankyrin repeat protein, function unknown
b4020	yjbB	predicted transporter
b4021	pepE	(alpha)-aspartyl dipeptidase
b4023	pagB	conserved protein
b4028	yjbG	conserved protein
b4029	yjbH	predicted porin
b4031	xylE	D-xylose transporter
b4032	malG	maltose transporter subunit
b4033	malF	maltose transporter subunit
b4034	malE	maltose transporter subunit
b4035	malK	fused maltose transport subunit, ATP-binding component of ABC superfamily/regulatory protein
b4036	lamB	maltose outer membrane porin (maltoporin)
b4037	malM	maltose regulon periplasmic protein
b4048	yjbM	predicted protein
b4055	aphA	acid phosphatase/phosphotransferase, class B, non-specific
b4060	yjcB	predicted inner membrane protein
b4061	yjcC	predicted signal transduction protein (EAL domain containing protein)
b4062	soxS	DNA-binding transcriptional dual regulator
b4063	soxR	DNA-binding transcriptional dual regulator, Fe-S center for redox-sensing
b4064	yjcD	predicted permease
b4066	yjcF	conserved protein
b4067	actP	acetate transporter
b4068	yjcH	conserved inner membrane protein involved in acetate transport
b4069	acs	acetyl-CoA synthetase
b4070	nrfA	nitrite reductase, formate-dependent, cytochrome
b4071	nrfB	nitrite reductase, formate-dependent, penta-heme cytochrome c
b4072	nrfC	formate-dependent nitrite reductase, 4Fe4S subunit
b4073	nrfD	formate-dependent nitrite reductase, membrane subunit
b4074	nrfE	heme lyase (NrfEFG) for insertion of heme into c552, subunit NrfE
b4075	nrfF	heme lyase (NrfEFG) for insertion of heme into c552, subunit NrfF
b4076	nrfG	heme lyase (NrfEFG) for insertion of heme into c552, subunit NrfG
b4077	gltP	glutamate/aspartate:proton symporter
b4078	yjcO	conserved protein
b4079	fdhF	formate dehydrogenase-H, selenopolypeptide subunit
b4080	mdtP	predicted outer membrane factor of efflux pump
b4081	mdtO	predicted multidrug efflux system component
b4082	mdtN	predicted membrane fusion protein of efflux pump
b4083	yjcS	predicted alkyl sulfatase
b4092	phnP	carbon-phosphorus lyase complex accessory protein
b4093	phnO	predicted acyltransferase with acyl-CoA N-acyltransferase domain
b4094	phnN	ribose 1,5-bisphosphokinase
b4095	phnM	carbon-phosphorus lyase complex subunit
b4096	phnL	carbon-phosphorus lyase complex subunit
b4097	phnK	carbon-phosphorus lyase complex subunit
b4098	phnJ	carbon-phosphorus lyase complex subunit
b4099	phnI	carbon-phosphorus lyase complex subunit
b4100	phnH	carbon-phosphorus lyase complex subunit
b4101	phnG	carbon-phosphorus lyase complex subunit
b4102	phnF	predicted DNA-binding transcriptional regulator of phosphonate uptake and biodegradation
b4107	yjdN	conserved protein
b4109	yjdA	conserved protein with nucleoside triphosphate hydrolase domain
b4110	yjcZ	conserved protein
b4113	basR	DNA-binding response regulator in two-component regulatory system with BasS
b4114	eptA	predicted metal dependent hydrolase
b4118	melR	DNA-binding transcriptional dual regulator
b4120	melB	melibiose:sodium symporter
b4121	yjdF	conserved inner membrane protein
b4126	yjdI	conserved protein
b4127	yjdJ	predicted acyltransferase with acyl-CoA N-acyltransferase domain
b4128	yjdK	predicted protein
b4130	yjdL	predicted transporter
b4131	cadA	lysine decarboxylase 1
b4132	cadB	predicted lysine/cadaverine transporter
b4133	cadC	DNA-binding transcriptional activator
b4135	yjdC	predicted transcriptional regulator
b4137	cutA	copper binding protein, copper sensitivity
b4145	yjeJ	predicted protein
b4156	yjeM	predicted transporter
b4167	yjeF	predicted carbohydrate kinase
b4181	yjfI	conserved protein
b4182	yjfJ	predicted transcriptional regulator effector protein
b4183	yjfK	conserved protein
b4184	yjfL	conserved inner membrane protein
b4186	yjfC	predicted synthetase/amidase
b4187	aidB	isovaleryl CoA dehydrogenase
b4192	ulaG	predicted L-ascorbate 6-phosphate lactonase
b4193	ulaA	L-ascorbate-specific enzyme IIC component of PTS
b4197	ulaE	L-xylulose 5-phosphate 3-epimerase
b4198	ulaF	L-ribulose 5-phosphate 4-epimerase
b4199	yjfY	predicted protein
b4204	yjfZ	predicted protein
b4215	ytfI	predicted protein
b4224	chpS	antitoxin of the ChpB-ChpS toxin-antitoxin system
b4225	chpB	toxin of the ChpB-ChpS toxin-antitoxin system
b4227	ytfQ	predicted sugar transporter subunit: periplasmic-binding component of ABC superfamily
b4230	ytfT	predicted sugar transporter subunit: membrane component of ABC superfamily
b4231	yjfF	predicted sugar transporter subunit: membrane component of ABC superfamily
b4252	tabA	conserved protein
b4256	yjgM	predicted acetyltransferase
b4257	yjgN	conserved inner membrane protein
b4264	idnR	DNA-binding transcriptional repressor, 5-gluconate-binding
b4265	idnT	L-idonate and D-gluconate transporter
b4266	idnO	5-keto-D-gluconate-5-reductase
b4267	idnD	L-idonate 5-dehydrogenase, NAD-binding
b4268	idnK	D-gluconate kinase, thermosensitive
b4287	fecE	KpLE2 phage-like element; iron-dicitrate transporter subunit
b4288	fecD	KpLE2 phage-like element; iron-dicitrate transporter subunit
b4289	fecC	KpLE2 phage-like element; iron-dicitrate transporter subunit
b4290	fecB	KpLE2 phage-like element; iron-dicitrate transporter subunit
b4291	fecA	KpLE2 phage-like element; ferric citrate outer membrane transporter
b4292	fecR	KpLE2 phage-like element; transmembrane signal transducer for ferric citrate transport
b4293	fecI	KpLE2 phage-like element; RNA polymerase, sigma 19 factor
b4309	yjhS	conserved protein
b4310	nanM	conserved protein
b4311	nanC	N-acetylnuraminic acid outer membrane channel protein
b4312	fimB	tyrosine recombinase/inversion of on/off regulator of fimA
b4313	fimE	tyrosine recombinase/inversion of on/off regulator of fimA
b4314	fimA	major type 1 subunit fimbrin (pilin)
b4315	fimI	fimbrial protein involved in type 1 pilus biosynthesis
b4316	fimC	chaperone, periplasmic
b4317	fimD	outer membrane usher protein, type 1 fimbrial synthesis
b4318	fimF	minor component of type 1 fimbriae
b4319	fimG	minor component of type 1 fimbriae
b4320	fimH	minor component of type 1 fimbriae
b4321	gntP	fructuronate transporter
b4322	uxuA	mannonate hydrolase
b4323	uxuB	D-mannonate oxidoreductase, NAD-binding
b4324	uxuR	DNA-binding transcriptional repressor
b4325	yjiC	predicted protein
b4326	iraD	DNA replication/recombination/repair protein
b4327	yjiE	predicted DNA-binding transcriptional regulator
b4328	iadA	isoaspartyl dipeptidase
b4329	yjiG	conserved inner membrane protein
b4330	yjiH	conserved inner membrane protein
b4331	kptA	2'-phosphotransferase
b4332	yjiJ	predicted inner membrane protein
b4333	yjiK	conserved protein
b4334	yjiL	predicted ATPase, activator of (R)-hydroxyglutaryl-CoA dehydratase
b4335	yjiM	predicted 2-hydroxyglutaryl-CoA dehydratase
b4336	yjiN	conserved inner membrane protein
b4337	mdtM	multidrug efflux system protein
b4340	yjiR	fused predicted DNA-binding transcriptional regulator/predicted aminotransferase
b4341	yjiS	conserved protein
b4347	symE	conserved protein
b4355	tsr	methyl-accepting chemotaxis protein I, serine sensor receptor
b4356	yjjL	predicted transporter
b4357	yjjM	predicted DNA-binding transcriptional regulator
b4358	yjjN	predicted oxidoreductase, Zn-dependent and NAD(P)-binding
b4359	opgB	phosphoglycerol transferase I
b4365	yjjQ	predicted DNA-binding transcriptional regulator
b4366	bglJ	DNA-binding transcriptional activator
b4376	osmY	periplasmic protein
b4380	yjjI	conserved protein
b4386	lplA	lipoate-protein ligase A
b4394	yjjX	thiamin metabolism associated protein
b4399	creC	sensory histidine kinase in two-component regulatory system with CreB or PhoB, regulator of the CreBC regulon
b4400	creD	inner membrane protein
b4463	ygcU	predicted FAD containing dehydrogenase
b4465	yggP	predicted dehydrogenase
b4467	glcF	glycolate oxidase iron-sulfur subunit
b4468	glcE	glycolate oxidase FAD binding subunit
b4469	ygiQ	conserved protein
b4474	frlC	predicted isomerase
b4476	gntU	gluconate transporter, low affinity GNT 1 system
b4477	dgoA	2-oxo-3-deoxygalactonate 6-phosphate aldolase
b4478	dgoD	galactonate dehydratase
b4479	dgoR	predicted DNA-binding transcriptional regulator
b4482	yigE	predicted protein
b4483	tatD	DNase, magnesium-dependent
b4485	ytfR	predicted sugar transporter subunit: ATP-binding component of ABC superfamily
b4487	yjdP	conserved protein
b4506	ykgO	rpmJ (L36) paralog
b4509	ylcG	DLP12 prophage; predicted protein
b4511	ybdZ	conserved protein
b4517	gnsA	predicted regulator of phosphatidylethanolamine synthesis
b4518	ymdF	conserved protein
b4520	ymgF	predicted protein
b4532	yncN	predicted protein
b4539	yoeB	toxin of the YoeB-YefM toxin-antitoxin system
b4541	yehK	predicted protein
b4550	yhdL	conserved protein
b4554	yibT	predicted protein
b4555	yicS	predicted protein
b4559	yjdO	predicted protein
b4593	ymgI	hypothetical protein
b4622	ytcA	hypothetical protein
b4682	yqcG	expressed protein
b4684	yqfG	expressed protein
b0287	yagU	conserved inner membrane protein
b0289	yagV	conserved protein
b0315	yahA	predicted DNA-binding transcriptional regulator
b0316	yahB	predicted DNA-bindng transcriptional regulator
b0317	yahC	predicted inner membrane protein
b0329	yahO	predicted protein
b0330	prpR	DNA-binding transcriptional activator
b0331	prpB	2-methylisocitrate lyase
b0333	prpC	2-methylcitrate synthase
b0334	prpD	2-methylcitrate dehydratase
b0335	prpE	predicted propionyl-CoA synthetase with ATPase domain
b0336	codB	cytosine transporter
b0337	codA	cytosine deaminase
b0509	glxR	tartronate semialdehyde reductase, NADH-dependent
b0511	ybbW	predicted allantoin transporter
b0514	glxK	glycerate kinase II
b0517	allD	ureidoglycolate dehydrogenase
b1406	ydbC	predicted oxidoreductase, NAD(P)-binding
b1504	ydeS	predicted fimbrial-like adhesin protein
b2882	xanQ	predicted transporter
b3136	agaS	tagatose-6-phosphate ketose/aldose isomerase
b3137	kbaY	tagatose 6-phosphate aldolase 1, kbaY subunit
b3138	agaB	N-acetylgalactosamine-specific enzyme IIB component of PTS

## Sheet: List_C
List_C: Genes in all decayed operon in Shigella.
LocusTag	gene	product
b0005	yaaX	predicted protein
b0007	yaaJ	predicted transporter
b0011	yaaW	conserved protein
b0013	yaaI	predicted protein
b0032	carA	carbamoyl phosphate synthetase small subunit, glutamine amidotransferase
b0033	carB	carbamoyl-phosphate synthase large subunit
b0034	caiF	DNA-binding transcriptional activator
b0035	caiE	predicted acyl transferase
b0036	caiD	crotonobetainyl CoA hydratase
b0037	caiC	predicted crotonobetaine CoA ligase:carnitine CoA ligase
b0038	caiB	crotonobetainyl CoA:carnitine CoA transferase
b0039	caiA	crotonobetaine reductase subunit II, FAD-binding
b0040	caiT	predicted transporter
b0041	fixA	predicted electron transfer flavoprotein subunit, ETFP adenine nucleotide-binding domain
b0042	fixB	predicted electron transfer flavoprotein, NAD/FAD-binding domain and ETFP adenine nucleotide-binding domain-like
b0043	fixC	predicted oxidoreductase with FAD/NAD(P)-binding domain
b0044	fixX	predicted 4Fe-4S ferredoxin-type protein
b0045	yaaU	predicted transporter
b0046	kefF	flavoprotein subunit for the KefC potassium efflux system
b0047	kefC	potassium:proton antiporter
b0058	rluA	pseudouridine synthase for 23S rRNA (position 746) and tRNAphe(position 32)
b0059	hepA	RNA polymerase-associated helicase protein (ATPase and RNA polymerase recycling factor)
b0060	polB	DNA polymerase II
b0061	araD	L-ribulose-5-phosphate 4-epimerase
b0062	araA	L-arabinose isomerase
b0063	araB	L-ribulokinase
b0064	araC	DNA-binding transcriptional dual regulator
b0065	yabI	conserved inner membrane protein
b0070	setA	broad specificity sugar efflux system
b0071	leuD	3-isopropylmalate isomerase subunit
b0072	leuC	3-isopropylmalate isomerase subunit, dehydratase component
b0073	leuB	3-isopropylmalate dehydrogenase
b0074	leuA	2-isopropylmalate synthase
b0075	leuL	leu operon leader peptide
b0076	leuO	DNA-binding transcriptional activator
b0106	hofC	assembly protein in type IV pilin biogenesis, transmembrane protein
b0107	hofB	conserved protein with nucleoside triphosphate hydrolase domain
b0108	ppdD	predicted major pilin subunit
b0117	yacH	predicted protein
b0124	gcd	glucose dehydrogenase
b0127	yadG	predicted transporter subunit: ATP-binding component of ABC superfamily
b0128	yadH	predicted transporter subunit: membrane component of ABC superfamily
b0129	yadI	predicted PTS Enzyme IIA
b0130	yadE	predicted polysaccharide deacetylase lipoprotein
b0139	htrE	predicted outer membrane usher protein
b0140	ecpD	predicted periplasmic pilin chaperone
b0141	yadN	predicted fimbrial-like adhesin protein
b0148	hrpB	predicted ATP-dependent helicase
b0157	yadS	conserved inner membrane protein
b0158	btuF	vitamin B12 transporter subunit: periplasmic-binding component of ABC superfamily
b0159	mtn	5'-methylthioadenosine/S-adenosylhomocysteine nucleosidase
b0160	dgt	deoxyguanosine triphosphate triphosphohydrolase
b0162	cdaR	DNA-binding transcriptional activator
b0164	yaeI	predicted phosphatase
b0174	ispU	undecaprenyl pyrophosphate synthase
b0175	cdsA	CDP-diglyceride synthase
b0176	rseP	zinc metallopeptidase
b0177	bamA	conserved protein
b0178	skp	periplasmic chaperone
b0179	lpxD	UDP-3-O-(3-hydroxymyristoyl)-glucosamine N-acyltransferase
b0180	fabZ	(3R)-hydroxymyristol acyl carrier protein dehydratase
b0181	lpxA	UDP-N-acetylglucosamine acetyltransferase
b0182	lpxB	tetraacyldisaccharide-1-P synthase
b0183	rnhB	ribonuclease HII, degrades RNA of DNA-RNA hybrids
b0184	dnaE	DNA polymerase III alpha subunit
b0185	accA	acetyl-CoA carboxylase, carboxytransferase, alpha subunit
b0186	ldcC	lysine decarboxylase 2, constitutive
b0187	yaeR	predicted lyase
b0188	tilS	tRNA(Ile)-lysidine synthetase
b0190	yaeQ	conserved protein
b0191	yaeJ	conserved protein
b0192	nlpE	lipoprotein involved with copper homeostasis and adhesion
b0193	yaeF	predicted lipoprotein
b0194	proS	prolyl-tRNA synthetase
b0195	yaeB	conserved protein
b0196	rcsF	predicted outer membrane protein, signal
b0197	metQ	DL-methionine transporter subunit
b0198	metI	DL-methionine transporter subunit
b0199	metN	DL-methionine transporter subunit
b0207	dkgB	2,5-diketo-D-gluconate reductase B
b0217	yafT	predicted aminopeptidase
b0221	fadE	acyl coenzyme A dehydrogenase
b0225	yafQ	predicted toxin of the YafQ-DinJ toxin-antitoxin system
b0226	dinJ	predicted antitoxin of YafQ-DinJ toxin-antitoxin system
b0227	yafL	predicted lipoprotein and C40 family peptidase
b0228	yafM	conserved protein
b0231	dinB	DNA polymerase IV
b0232	yafN	predicted antitoxin of the YafO-YafN toxin-antitoxin system
b0233	yafO	predicted toxin of the YafO-YafN toxin-antitoxin system
b0234	yafP	predicted acyltransferase with acyl-CoA N-acyltransferase domain
b0241	phoE	outer membrane phosphoporin protein E
b0287	yagU	conserved inner membrane protein
b0289	yagV	conserved protein
b0290	yagW	predicted receptor
b0291	yagX	predicted aromatic compound dioxygenase
b0292	matC	predicted protein
b0293	matB	conserved protein
b0294	matA	predicted regulator
b0296	ykgM	rpmJ (L36) paralog
b0301	ykgB	conserved inner membrane protein
b0303	ykgI	predicted protein
b0304	ykgC	predicted oxidoreductase with FAD/NAD(P)-binding domain and dimerization domain
b0305	ykgD	predicted DNA-binding transcriptional regulator
b0306	ykgE	predicted oxidoreductase
b0307	ykgF	predicted amino acid dehydrogenase with NAD(P)-binding domain and ferridoxin-like domain
b0308	ykgG	predicted transporter
b0310	ykgH	predicted inner membrane protein
b0311	betA	choline dehydrogenase, a flavoprotein
b0312	betB	betaine aldehyde dehydrogenase, NAD-dependent
b0313	betI	DNA-binding transcriptional repressor
b0314	betT	choline transporter of high affinity
b0315	yahA	predicted DNA-binding transcriptional regulator
b0316	yahB	predicted DNA-bindng transcriptional regulator
b0317	yahC	predicted inner membrane protein
b0318	yahD	predicted transcriptional regulator with ankyrin domain
b0319	yahE	predicted protein
b0320	yahF	predicted acyl-CoA synthetase with NAD(P)-binding domain and succinyl-CoA synthetase domain
b0321	yahG	conserved protein
b0323	yahI	predicted carbamate kinase-like protein
b0324	yahJ	predicted deaminase with metallo-dependent hydrolase domain
b0325	yahK	predicted oxidoreductase, Zn-dependent and NAD(P)-binding
b0326	yahL	predicted protein
b0327	yahM	predicted protein
b0328	yahN	neutral amino-acid efflux system
b0329	yahO	predicted protein
b0330	prpR	DNA-binding transcriptional activator
b0331	prpB	2-methylisocitrate lyase
b0333	prpC	2-methylcitrate synthase
b0334	prpD	2-methylcitrate dehydratase
b0335	prpE	predicted propionyl-CoA synthetase with ATPase domain
b0336	codB	cytosine transporter
b0337	codA	cytosine deaminase
b0342	lacA	thiogalactoside acetyltransferase
b0343	lacY	lactose/galactose transporter
b0344	lacZ	beta-D-galactosidase
b0345	lacI	DNA-binding transcriptional repressor
b0346	mhpR	DNA-binding transcriptional activator, 3HPP-binding
b0347	mhpA	3-(3-hydroxyphenyl)propionate hydroxylase
b0348	mhpB	2,3-dihydroxyphenylpropionate 1,2-dioxygenase
b0349	mhpC	2-hydroxy-6-ketonona-2,4-dienedioic acid hydrolase
b0350	mhpD	2-keto-4-pentenoate hydratase
b0351	mhpF	acetaldehyde-CoA dehydrogenase II, NAD-binding
b0352	mhpE	4-hyroxy-2-oxovalerate/4-hydroxy-2-oxopentanoic acid aldolase, class I
b0353	mhpT	predicted 3-hydroxyphenylpropionic transporter
b0354	yaiL	nucleoprotein/polynucleotide-associated enzyme
b0355	frmB	predicted esterase
b0356	frmA	alcohol dehydrogenase class III/glutathione-dependent formaldehyde dehydrogenase
b0357	frmR	regulator protein that represses frmRAB operon
b0358	yaiO	predicted protein
b0363	yaiP	predicted glucosyltransferase
b0364	yaiS	conserved protein
b0375	yaiV	predicted DNA-binding transcriptional regulator
b0382	iraP	predicted protein
b0383	phoA	bacterial alkaline phosphatase
b0384	psiF	conserved protein
b0385	adrA	predicted diguanylate cyclase
b0394	mak	manno(fructo)kinase
b0396	araJ	predicted transporter
b0397	sbcC	exonuclease, dsDNA, ATP-dependent
b0398	sbcD	exonuclease, dsDNA, ATP-dependent
b0399	phoB	DNA-binding response regulator in two-component regulatory system with PhoR (or CreC)
b0400	phoR	sensory histidine kinase in two-component regulatory system with PhoB
b0403	malZ	maltodextrin glucosidase
b0404	acpH	conserved protein
b0419	yajO	2-carboxybenzaldehyde reductase, function unknown
b0420	dxs	1-deoxyxylulose-5-phosphate synthase, thiamine-requiring, FAD-requiring
b0421	ispA	geranyltranstransferase
b0422	xseB	exonuclease VII small subunit
b0423	thiI	sulfurtransferase required for thiamine and 4-thiouridine biosynthesis
b0427	yajR	predicted transporter
b0428	cyoE	protoheme IX farnesyltransferase
b0429	cyoD	cytochrome o ubiquinol oxidase subunit IV
b0430	cyoC	cytochrome o ubiquinol oxidase subunit III
b0431	cyoB	cytochrome o ubiquinol oxidase subunit I
b0432	cyoA	cytochrome o ubiquinol oxidase subunit II
b0442	ybaV	conserved protein
b0444	queC	predicted aluminum resistance protein
b0445	ybaE	predicted transporter subunit: periplasmic-binding component of ABC superfamily
b0446	cof	thiamin pyrimidine pyrophosphate hydrolase
b0447	ybaO	predicted DNA-binding transcriptional regulator
b0448	mdlA	fused predicted multidrug transporter subunits of ABC superfamily: ATP-binding components
b0449	mdlB	fused predicted multidrug transporter subunits of ABC superfamily: ATP-binding components
b0450	glnK	nitrogen assimilation regulatory protein for GlnL, GlnE, and AmtB
b0451	amtB	ammonium transporter
b0453	ybaY	predicted outer membrane lipoprotein
b0457	ylaB	conserved inner membrane protein
b0458	ylaC	predicted inner membrane protein
b0459	maa	maltose O-acetyltransferase
b0473	htpG	molecular chaperone HSP90 family
b0476	aes	acetyl esterase
b0479	fsr	predicted fosmidomycin efflux system
b0480	ushA	bifunctional UDP-sugar hydrolase/5'-nucleotidase
b0485	ybaS	glutaminase
b0486	ybaT	predicted transporter
b0492	ybbN	predicted thioredoxin domain-containing protein
b0493	ybbO	predicted oxidoreductase with NAD(P)-binding Rossmann-fold domain
b0494	tesA	multifunctional acyl-CoA thioesterase I and protease I and lysophospholipase L1
b0495	ybbA	predicted transporter subunit: ATP-binding component of ABC superfamily
b0496	ybbP	predicted inner membrane protein
b0497	rhsD	rhsD element protein
b0498	ybbC	predicted protein
b0499	ylbH	-
b0501	ybbD	-
b0503	selU	tRNA 2-selenouridine synthase, selenophosphate-dependent
b0504	allS	DNA-binding transcriptional activator of the allD operon
b0505	allA	ureidoglycolate hydrolase
b0506	allR	DNA-binding transcriptional repressor
b0507	gcl	glyoxylate carboligase
b0508	hyi	hydroxypyruvate isomerase
b0509	glxR	tartronate semialdehyde reductase, NADH-dependent
b0511	ybbW	predicted allantoin transporter
b0512	allB	allantoinase
b0513	ybbY	predicted uracil/xanthine transporter
b0514	glxK	glycerate kinase II
b0515	ylbA	conserved protein
b0516	allC	allantoate amidohydrolase
b0517	allD	ureidoglycolate dehydrogenase
b0518	fdrA	predicted acyl-CoA synthetase with NAD(P)-binding Rossmann-fold domain
b0520	ylbF	conserved protein
b0521	ybcF	predicted carbamate kinase
b0526	cysS	cysteinyl-tRNA synthetase
b0527	ybcI	conserved inner membrane protein
b0530	sfmA	predicted fimbrial-like adhesin protein
b0531	sfmC	pilin chaperone, periplasmic
b0532	sfmD	predicted outer membrane export usher protein
b0533	sfmH	predicted fimbrial-like adhesin protein
b0534	sfmF	predicted fimbrial-like adhesin protein
b0535	fimZ	predicted DNA-binding transcriptional regulator
b0542	renD	-
b0543	emrE	DLP12 prophage; multidrug resistance protein
b0545	ybcL	DLP12 prophage; predicted kinase inhibitor
b0546	ybcM	DLP12 prophage; predicted DNA-binding transcriptional regulator
b0547	ybcN	DLP12 prophage; predicted protein
b0548	ninE	DLP12 prophage; conserved protein
b0549	ybcO	DLP12 prophage; predicted protein
b0550	rusA	DLP12 prophage; endonuclease RUS
b0551	quuD	DLP12 prophage; predicted antitermination protein
b0565	ompT	DLP12 prophage; outer membrane protease VII (outer membrane protein 3b)
b0566	envY	DNA-binding transcriptional activator of porin biosynthesis
b0567	ybcH	predicted protein
b0568	nfrA	bacteriophage N4 receptor, outer membrane subunit
b0569	nfrB	bacteriophage N4 receptor, inner membrane subunit
b0570	cusS	sensory histidine kinase in two-component regulatory system with CusR, senses copper ions
b0571	cusR	DNA-binding response regulator in two-component regulatory system with CusS
b0572	cusC	copper/silver efflux system, outer membrane component
b0573	cusF	periplasmic copper-binding protein
b0574	cusB	copper/silver efflux system, membrane fusion protein
b0575	cusA	copper/silver efflux system, membrane component
b0578	nfsB	dihydropteridine reductase, NAD(P)H-dependent, oxygen-insensitive
b0579	ybdF	conserved protein
b0580	ybdJ	predicted inner membrane protein
b0581	ybdK	gamma-glutamyl:cysteine ligase
b0583	entD	phosphopantetheinyltransferase component of enterobactin synthase multienzyme complex
b0584	fepA	iron-enterobactin outer membrane transporter
b0585	fes	enterobactin/ferric enterobactin esterase
b0586	entF	enterobactin synthase multienzyme complex component, ATP-dependent
b0587	fepE	regulator of length of O-antigen component of lipopolysaccharide chains
b0588	fepC	iron-enterobactin transporter subunit
b0589	fepG	iron-enterobactin transporter subunit
b0590	fepD	iron-enterobactin transporter subunit
b0593	entC	isochorismate synthase 1
b0594	entE	2,3-dihydroxybenzoate-AMP ligase component of enterobactin synthase multienzyme complex
b0595	entB	isochorismatase
b0596	entA	2,3-dihydro-2,3-dihydroxybenzoate dehydrogenase
b0597	entH	conserved protein
b0598	cstA	carbon starvation protein
b0600	ybdL	methionine aminotransferase, PLP-dependent
b0601	ybdM	conserved protein
b0602	ybdN	conserved protein
b0603	ybdO	predicted DNA-binding transcriptional regulator
b0604	dsbG	periplasmic disulfide isomerase/thiol-disulphide oxidase
b0608	ybdR	predicted oxidoreductase, Zn-dependent and NAD(P)-binding
b0610	rnk	regulator of nucleoside diphosphate kinase
b0611	rna	ribonuclease I
b0612	citT	citrate:succinate antiporter
b0613	citG	triphosphoribosyl-dephospho-CoA transferase
b0614	citX	apo-citrate lyase phosphoribosyl-dephospho-CoA transferase
b0615	citF	citrate lyase, citrate-ACP transferase (alpha) subunit
b0616	citE	citrate lyase, citryl-ACP lyase (beta) subunit
b0617	citD	citrate lyase, acyl carrier (gamma) subunit
b0618	citC	citrate lyase synthetase
b0619	dpiB	sensory histidine kinase in two-component regulatory system with citB
b0620	dpiA	DNA-binding response regulator in two-component regulatory system with citA
b0621	dcuC	anaerobic C4-dicarboxylate transport
b0638	cobC	predicted alpha-ribazole-5'-P phosphatase
b0639	nadD	nicotinic acid mononucleotide adenylyltransferase, NAD(P)-dependent
b0640	holA	DNA polymerase III, delta subunit
b0641	lptE	minor lipoprotein
b0642	leuS	leucyl-tRNA synthetase
b0645	ybeR	predicted protein
b0646	djlB	predicted chaperone
b0647	ybeT	conserved outer membrane protein
b0648	ybeU	predicted tRNA ligase
b0649	djlC	Hsc56 co-chaperone of HscC
b0650	hscC	Hsp70 family chaperone Hsc62, binds to RpoD and inhibits transcription
b0651	rihA	ribonucleoside hydrolase 1
b0652	gltL	glutamate and aspartate transporter subunit
b0653	gltK	glutamate and aspartate transporter subunit
b0654	gltJ	glutamate and aspartate transporter subunit
b0655	gltI	glutamate and aspartate transporter subunit
b0675	nagD	UMP phosphatase
b0676	nagC	DNA-binding transcriptional dual regulator, repressor of N-acetylglucosamine
b0677	nagA	N-acetylglucosamine-6-phosphate deacetylase
b0678	nagB	glucosamine-6-phosphate deaminase
b0679	nagE	fused N-acetyl glucosamine specific PTS enzyme: IIC, IIB , and IIA components
b0681	ybfM	predicted outer membrane porin
b0682	ybfN	predicted lipoprotein
b0683	fur	DNA-binding transcriptional dual regulator of siderophore biosynthesis and transport
b0684	fldA	flavodoxin 1
b0685	ybfE	lexA-regulated predicted protein
b0692	potE	putrescine/proton symporter: putrescine/ornithine antiporter
b0693	speF	ornithine decarboxylase isozyme, inducible
b0694	kdpE	DNA-binding response regulator in two-component regulatory system with KdpD
b0695	kdpD	fused sensory histidine kinase in two-component regulatory system with KdpE: signal sensing protein
b0696	kdpC	potassium translocating ATPase, subunit C
b0697	kdpB	potassium translocating ATPase, subunit B
b0698	kdpA	potassium translocating ATPase, subunit A
b0706	ybfD	conserved protein
b0709	ybgH	predicted transporter
b0710	ybgI	conserved metal-binding protein
b0711	ybgJ	predicted enzyme subunit
b0712	ybgK	predicted enzyme subunit
b0713	ybgL	predicted lactam utilization protein
b0714	nei	endonuclease VIII/ 5-formyluracil/5-hydroxymethyluracil DNA glycosylase
b0715	abrB	predicted regulator
b0716	ybgO	predicted fimbrial-like adhesin protein
b0717	ybgP	predicted assembly protein
b0718	ybgQ	predicted outer membrane protein
b0730	mngR	DNA-binding transcriptional dual regulator, fatty-acyl-binding
b0731	mngA	fused 2-O-a-mannosyl-D-glycerate specific PTS enzymes: IIA component/IIB component/IIC component
b0732	mngB	alpha-mannosidase
b0766	ybhA	predicted hydrolase
b0767	pgl	6-phosphogluconolactonase
b0768	ybhD	predicted DNA-binding transcriptional regulator
b0769	ybhH	conserved protein
b0770	ybhI	predicted transporter
b0771	ybhJ	predicted hydratase
b0772	ybhC	predicted pectinesterase
b0781	moaA	molybdopterin biosynthesis protein A
b0782	moaB	molybdopterin biosynthesis protein B
b0783	moaC	molybdopterin biosynthesis, protein C
b0784	moaD	molybdopterin synthase, small subunit
b0785	moaE	molybdopterin synthase, large subunit
b0786	ybhL	predicted inner membrane protein
b0787	ybhM	conserved inner membrane protein
b0788	ybhN	conserved inner membrane protein
b0789	ybhO	cardiolipin synthase 2
b0790	ybhP	predicted DNase
b0792	ybhR	predicted transporter subunit: membrane component of ABC superfamily
b0793	ybhS	predicted transporter subunit: membrane component of ABC superfamily
b0794	ybhF	fused predicted transporter subunits of ABC superfamily: ATP-binding components
b0795	ybhG	predicted membrane fusion protein (MFP) component of efflux pump, membrane anchor
b0796	ybiH	predicted DNA-binding transcriptional regulator
b0797	rhlE	RNA helicase
b0798	ybiA	conserved protein
b0799	dinG	ATP-dependent DNA helicase
b0800	ybiB	predicted transferase/phosphorylase
b0804	ybiX	conserved protein
b0805	fiu	predicted iron outer membrane transporter
b0806	mcbA	predicted protein
b0808	ybiO	predicted mechanosensitive channel
b0813	rhtA	threonine and homoserine efflux system
b0816	yliL	predicted protein
b0828	iaaA	L-asparaginase
b0829	gsiA	fused predicted peptide transport subunits of ABC superfamily: ATP-binding components
b0830	gsiB	predicted peptide transporter subunit: periplasmic-binding component of ABC superfamily
b0831	gsiC	predicted peptide transporter subunit: membrane component of ABC superfamily
b0832	gsiD	predicted peptide transporter subunit: membrane component of ABC superfamily
b0833	yliE	conserved inner membrane protein
b0834	yliF	predicted diguanylate cyclase
b0835	rimO	predicted SAM-dependent methyltransferase
b0836	bssR	conserved protein
b0837	yliI	predicted dehydrogenase
b0838	yliJ	predicted glutathione S-transferase
b0839	dacC	D-alanyl-D-alanine carboxypeptidase (penicillin-binding protein 6a)
b0842	cmr	multidrug efflux system protein
b0843	ybjH	predicted protein
b0844	ybjI	conserved protein
b0845	ybjJ	predicted transporter
b0854	potF	putrescine transporter subunit: periplasmic-binding component of ABC superfamily
b0855	potG	putrescine transporter subunit: ATP-binding component of ABC superfamily
b0856	potH	putrescine transporter subunit: membrane component of ABC superfamily
b0857	potI	putrescine transporter subunit: membrane component of ABC superfamily
b0858	ybjO	predicted inner membrane protein
b0859	rumB	23S rRNA m(5)U747 methyltransferase
b0860	artJ	arginine transporter subunit
b0861	artM	arginine transporter subunit
b0862	artQ	arginine transporter subunit
b0863	artI	arginine transporter subunit
b0864	artP	arginine transporter subunit
b0875	aqpZ	aquaporin
b0878	macA	macrolide transporter subunit, membrane fusion protein (MFP) component
b0879	macB	fused macrolide transporter subunits of ABC superfamily: ATP-binding component/membrane component
b0894	dmsA	dimethyl sulfoxide reductase, anaerobic, subunit A
b0895	dmsB	dimethyl sulfoxide reductase, anaerobic, subunit B
b0896	dmsC	dimethyl sulfoxide reductase, anaerobic, subunit C
b0897	ycaC	predicted hydrolase
b0898	ycaD	predicted transporter
b0899	ycaM	predicted transporter
b0900	ycaN	predicted DNA-binding transcriptional regulator
b0905	ycaO	conserved protein
b0906	ycaP	conserved inner membrane protein
b0909	ycaL	predicted peptidase with chaperone function
b0913	ycaI	conserved inner membrane protein
b0914	msbA	fused lipid transporter subunits of ABC superfamily: membrane component/ATP-binding component
b0915	lpxK	lipid A 4'kinase
b0916	ycaQ	conserved protein
b0917	ycaR	conserved protein
b0918	kdsB	3-deoxy-manno-octulosonate cytidylyltransferase
b0933	ssuB	alkanesulfonate transporter subunit
b0934	ssuC	alkanesulfonate transporter subunit
b0935	ssuD	alkanesulfonate monooxygenase, FMNH(2)-dependent
b0936	ssuA	alkanesulfonate transporter subunit
b0937	ssuE	NAD(P)H-dependent FMN reductase
b0938	ycbQ	predicted fimbrial-like adhesin protein
b0939	ycbR	predicted periplasmic pilin chaperone
b0940	ycbS	predicted outer membrane usher protein
b0941	ycbT	predicted fimbrial-like adhesin protein
b0942	ycbU	predicted fimbrial-like adhesin protein
b0943	ycbV	predicted fimbrial-like adhesin protein
b0944	ycbF	predicted periplasmic pilini chaperone
b0954	fabA	beta-hydroxydecanoyl thioester dehydrase
b0955	ycbZ	predicted peptidase
b0956	ycbG	conserved protein
b0958	sulA	SOS cell division inhibitor
b0959	sxy	conserved protein
b0966	hspQ	DNA-binding protein, hemimethylated
b0967	rlmI	23S rRNA m(5)C1962 methyltransferase, SAM-dependent
b0972	hyaA	hydrogenase 1, small subunit
b0973	hyaB	hydrogenase 1, large subunit
b0974	hyaC	hydrogenase 1, b-type cytochrome subunit
b0975	hyaD	protein involved in processing of HyaA and HyaB proteins
b0976	hyaE	protein involved in processing of HyaA and HyaB proteins
b0977	hyaF	protein involved in nickel incorporation into hydrogenase-1 proteins
b0981	etk	cryptic autophosphorylating protein tyrosine kinase Etk
b0982	etp	phosphotyrosine-protein phosphatase
b0983	gfcE	predicted exopolysaccharide export protein
b0984	gfcD	conserved protein
b0985	gfcC	conserved protein
b0986	gfcB	predicted outer membrane lipoprotein
b0987	gfcA	predicted protein
b0989	cspH	stress protein, member of the CspA-family
b0990	cspG	DNA-binding transcriptional regulator
b0991	ymcE	cold shock gene
b0992	yccM	predicted 4Fe-4S membrane protein
b0993	torS	hybrid sensory histidine kinase in two-component regulatory system with TorR
b0994	torT	periplasmic sensory protein associated with the TorRS two-component regulatory system
b0995	torR	DNA-binding response regulator in two-component regulatory system with TorS
b0996	torC	trimethylamine N-oxide (TMAO) reductase I, cytochrome c-type subunit
b0997	torA	trimethylamine N-oxide (TMAO) reductase I, catalytic subunit
b0998	torD	chaperone involved in maturation of TorA subunit of trimethylamine N-oxide reductase system I
b1001	yccE	predicted protein
b1002	agp	glucose-1-phosphatase/inositol phosphatase
b1003	yccJ	predicted protein
b1004	wrbA	NAD(P)H:quinone oxidoreductase
b1006	rutG	predicted transporter
b1007	rutF	predicted oxidoreductase, flavin:NADH component
b1008	rutE	predicted oxidoreductase
b1009	rutD	predicted hydrolase
b1010	rutC	conserved protein
b1011	rutB	predicted enzyme
b1012	rutA	predicted monooxygenase
b1013	rutR	predicted DNA-binding transcriptional regulator
b1014	putA	fused DNA-binding transcriptional regulator/proline dehydrogenase/pyrroline-5-carboxylate dehydrogenase
b1015	putP	proline:sodium symporter
b1018	efeO	conserved protein
b1019	efeB	conserved protein
b1020	phoH	conserved protein with nucleoside triphosphate hydrolase domain
b1021	pgaD	predicted inner membrane protein
b1022	pgaC	predicted glycosyl transferase
b1023	pgaB	predicted enzyme associated with biofilm formation
b1024	pgaA	predicted outer membrane protein
b1025	ycdT	predicted diguanylate cyclase
b1028	ymdE	-
b1029	ycdU	predicted inner membrane protein
b1033	ghrA	2-ketoacid reductase
b1034	ycdX	predicted zinc-binding hydrolase
b1035	ycdY	conserved protein
b1036	ycdZ	predicted inner membrane protein
b1037	csgG	outer membrane lipoprotein
b1038	csgF	predicted transport protein
b1039	csgE	predicted transport protein
b1040	csgD	DNA-binding transcriptional activator in two-component regulatory system
b1041	csgB	curlin nucleator protein, minor subunit in curli complex
b1042	csgA	cryptic curlin major subunit
b1043	csgC	predicted curli production protein
b1044	ymdA	predicted protein
b1045	ymdB	conserved protein
b1046	ymdC	predicted hydrolase
b1047	opgC	membrane protein required for modification of periplasmic glucan
b1048	opgG	glucan biosynthesis protein, periplasmic
b1049	opgH	glucan biosynthesis: glycosyl transferase
b1050	yceK	predicted lipoprotein
b1051	msyB	predicted protein
b1053	mdtG	predicted drug efflux system
b1055	yceA	conserved protein
b1058	yceO	predicted protein
b1059	solA	N-methyltryptophan oxidase, FAD-binding
b1060	bssS	predicted protein
b1063	yceB	predicted lipoprotein
b1064	grxB	glutaredoxin 2 (Grx2)
b1065	mdtH	predicted drug efflux system
b1066	rimJ	ribosomal-protein-S5-alanine N-acetyltransferase
b1067	yceH	conserved protein
b1068	yceM	predicted oxidoreductase with NAD(P)-binding Rossmann-fold domain
b1070	flgN	export chaperone for FlgK and FlgL
b1071	flgM	anti-sigma factor for FliA (sigma 28)
b1072	flgA	assembly protein for flagellar basal-body periplasmic P ring
b1073	flgB	flagellar component of cell-proximal portion of basal-body rod
b1074	flgC	flagellar component of cell-proximal portion of basal-body rod
b1075	flgD	flagellar hook assembly protein
b1076	flgE	flagellar hook protein
b1077	flgF	flagellar component of cell-proximal portion of basal-body rod
b1078	flgG	flagellar component of cell-distal portion of basal-body rod
b1079	flgH	flagellar protein of basal-body outer-membrane L ring
b1080	flgI	predicted flagellar basal body protein
b1081	flgJ	muramidase
b1082	flgK	flagellar hook-filament junction protein 1
b1083	flgL	flagellar hook-filament junction protein
b1087	yceF	predicted protein
b1102	fhuE	ferric-rhodotorulic acid outer membrane transporter
b1103	hinT	purine nucleoside phosphoramidase
b1104	ycfL	predicted protein
b1105	ycfM	predicted outer membrane lipoprotein
b1106	thiK	thiamin kinase
b1107	nagZ	beta N-acetyl-glucosaminidase
b1108	ycfP	conserved protein
b1113	ycfS	L,D-transpeptidase linking Lpp to murein
b1160	iraM	predicted protein
b1161	ycgX	predicted protein
b1162	ycgE	predicted DNA-binding transcriptional regulator
b1163	ycgF	predicted FAD-binding phosphodiesterase
b1167	ymgC	predicted protein
b1171	ymgD	predicted protein
b1172	ymgG	predicted protein
b1177	ycgJ	predicted protein
b1178	ycgK	predicted protein
b1182	hlyE	hemolysin E
b1183	umuD	DNA polymerase V, subunit D
b1184	umuC	DNA polymerase V, subunit C
b1189	dadA	D-amino acid dehydrogenase
b1190	dadX	alanine racemase 2, PLP-binding
b1191	cvrA	predicted cation/proton antiporter
b1192	ldcA	L,D-carboxypeptidase A
b1195	ymgE	predicted inner membrane protein
b1196	ycgY	predicted protein
b1197	treA	periplasmic trehalase
b1198	dhaM	fused predicted dihydroxyacetone-specific PTS enzymes: HPr component/EI component
b1199	dhaL	dihydroxyacetone kinase, C-terminal domain
b1200	dhaK	dihydroxyacetone kinase, N-terminal domain
b1201	dhaR	predicted DNA-binding transcriptional regulator, dihydroxyacetone
b1202	ycgV	predicted adhesin
b1210	hemA	glutamyl tRNA reductase
b1211	prfA	peptide chain release factor RF-1
b1212	prmC	N5-glutamine methyltransferase, modifies release factors RF-1 and RF-2
b1213	ychQ	predicted transcriptional regulator
b1214	ychA	predicted transcriptional regulator
b1215	kdsA	3-deoxy-D-manno-octulosonate 8-phosphate synthase
b1216	chaA	calcium/sodium:proton antiporter
b1217	chaB	predicted cation regulator
b1218	chaC	regulatory protein for cation transport
b1220	ychO	predicted invasin
b1234	rssA	conserved protein
b1235	rssB	response regulator of RpoS
b1242	ychE	predicted inner membrane protein
b1257	yciE	conserved protein
b1258	yciF	conserved protein
b1259	yciG	predicted protein
b1266	yciV	conserved protein
b1267	yciO	conserved protein
b1268	yciQ	predicted inner membrane protein
b1269	rluB	23S rRNA pseudouridylate synthase
b1270	btuR	cob(I)alamin adenolsyltransferase/cobinamide ATP-dependent adenolsyltransferase
b1271	yciK	predicted oxoacyl-(acyl carrier protein) reductase, EmrKY-TolC system
b1276	acnA	aconitate hydratase 1
b1283	osmB	lipoprotein
b1285	gmr	modulator of Rnase II stability
b1286	rnb	ribonuclease II
b1287	yciW	predicted oxidoreductase
b1289	ycjD	conserved protein
b1296	puuP	putrescine importer
b1297	puuA	gamma-Glu-putrescine synthase
b1298	puuD	gamma-Glu-GABA hydrolase
b1299	puuR	DNA-binding transcriptional repressor
b1300	puuC	gamma-Glu-gamma-aminobutyraldehyde dehydrogenase, NAD(P)H-dependent
b1301	puuB	gamma-Glu-putrescine oxidase, FAD/NAD(P)-binding
b1302	puuE	GABA aminotransferase, PLP-dependent
b1309	ycjM	predicted glucosyltransferase
b1310	ycjN	predicted sugar transporter subunit: periplasmic-binding component of ABC superfamily
b1311	ycjO	predicted sugar transporter subunit: membrane component of ABC superfamily
b1312	ycjP	predicted sugar transporter subunit: membrane component of ABC superfamily
b1313	ycjQ	predicted oxidoreductase, Zn-dependent and NAD(P)-binding
b1314	ycjR	predicted enzyme
b1315	ycjS	predicted oxidoreductase, NADH-binding
b1316	ycjT	predicted hydrolase
b1317	ycjU	predicted beta-phosphoglucomutase
b1319	ompG	outer membrane porin
b1320	ycjW	predicted DNA-binding transcriptional regulator
b1325	ycjG	L-Ala-D/L-Glu epimerase
b1326	mpaA	murein peptide amidase A
b1327	ycjY	predicted hydrolase
b1328	ycjZ	predicted DNA-binding transcriptional regulator
b1332	ynaJ	predicted inner membrane protein
b1335	ogt	O-6-alkylguanine-DNA:cysteine-protein methyltransferase
b1336	abgT	predicted cryptic aminobenzoyl-glutamate transporter
b1337	abgB	predicted peptidase, aminobenzoyl-glutamate utilization protein
b1338	abgA	predicted peptidase, aminobenzoyl-glutamate utilization protein
b1339	abgR	predicted DNA-binding transcriptional regulator
b1340	ydaL	conserved protein
b1341	ydaM	predicted diguanylate cyclase, GGDEF domain signalling protein
b1343	dbpA	ATP-dependent RNA helicase, specific for 23S rRNA
b1345	intR	Rac prophage; integrase
b1346	ydaQ	Rac prophage; conserved protein
b1347	ydaC	Rac prophage; predicted protein
b1348	ralR	Rac prophage; restriction alleviation protein
b1349	recT	Rac prophage; recombination and repair protein
b1350	recE	Rac prophage; exonuclease VIII, 5' -> 3' specific dsDNA exonuclease
b1377	ompN	outer membrane pore protein N, non-specific
b1379	hslJ	heat-inducible protein
b1381	ydbH	predicted protein
b1382	ynbE	predicted lipoprotein
b1383	ydbL	conserved protein
b1406	ydbC	predicted oxidoreductase, NAD(P)-binding
b1407	ydbD	predicted protein
b1408	ynbA	predicted inner membrane protein
b1409	ynbB	predicted CDP-diglyceride synthase
b1410	ynbC	predicted hydrolase
b1411	ynbD	predicted phosphatase, inner membrane protein
b1414	ydcF	conserved protein
b1415	aldA	aldehyde dehydrogenase A, NAD-linked
b1419	ydcA	predicted protein
b1421	trg	methyl-accepting chemotaxis protein III, ribose and galactose sensor receptor
b1422	ydcI	predicted DNA-binding transcriptional regulator
b1428	ydcK	predicted enzyme
b1431	ydcL	predicted lipoprotein
b1432	ydcM	predicted transposase
b1433	ydcO	predicted benzoate transporter
b1434	ydcN	predicted DNA-binding transcriptional regulator
b1435	ydcP	predicted peptidase
b1436	yncJ	predicted protein
b1438	ydcQ	predicted DNA-binding transcriptional regulator
b1439	ydcR	fused predicted DNA-binding transcriptional regulator/predicted amino transferase
b1440	ydcS	predicted spermidine/putrescine transporter subunit
b1441	ydcT	predicted spermidine/putrescine transporter subunit
b1442	ydcU	predicted spermidine/putrescine transporter subunit
b1443	ydcV	predicted spermidine/putrescine transporter subunit
b1444	prr	medium chain aldehyde dehydrogenase
b1446	ydcY	predicted protein
b1447	ydcZ	predicted inner membrane protein
b1448	yncA	predicted acyltransferase with acyl-CoA N-acyltransferase domain
b1449	yncB	predicted oxidoreductase, Zn-dependent and NAD(P)-binding
b1450	mcbR	predicted DNA-binding transcriptional regulator
b1451	yncD	predicted iron outer membrane transporter
b1452	yncE	conserved protein
b1453	ansP	L-asparagine transporter
b1454	yncG	predicted enzyme
b1455	yncH	predicted protein
b1461	pptA	4-oxalocrotonate tautomerase
b1462	yddH	conserved protein
b1463	nhoA	N-hydroxyarylamine O-acetyltransferase
b1464	yddE	conserved protein
b1465	narV	nitrate reductase 2 (NRZ), gamma subunit
b1466	narW	nitrate reductase 2 (NRZ), delta subunit (assembly subunit)
b1467	narY	nitrate reductase 2 (NRZ), beta subunit
b1468	narZ	nitrate reductase 2 (NRZ), alpha subunit
b1469	narU	nitrate/nitrite transporter
b1470	yddJ	predicted protein
b1471	yddK	-
b1472	yddL	-
b1474	fdnG	formate dehydrogenase-N, alpha subunit, nitrate-inducible
b1475	fdnH	formate dehydrogenase-N, Fe-S (beta) subunit, nitrate-inducible
b1476	fdnI	formate dehydrogenase-N, cytochrome B556 (gamma) subunit, nitrate-inducible
b1477	yddM	predicted DNA-binding transcriptional regulator
b1478	adhP	ethanol-active dehydrogenase/acetaldehyde-active reductase
b1479	maeA	malate dehydrogenase, (decarboxylating, NAD-requiring) (malic enzyme)
b1480	sra	30S ribosomal subunit protein S22
b1481	bdm	biofilm-dependent modulation protein
b1483	ddpF	D-ala-D-ala transporter subunit
b1484	ddpD	D-ala-D-ala transporter subunit
b1485	ddpC	D-ala-D-ala transporter subunit
b1486	ddpB	D-ala-D-ala transporter subunit
b1487	ddpA	D-ala-D-a la transporter subunit
b1488	ddpX	D-ala-D-ala dipeptidase, Zn-dependent
b1489	dos	cAMP phosphodiesterase, heme-regulated
b1490	yddV	predicted diguanylate cyclase
b1494	pqqL	predicted peptidase
b1495	yddB	predicted porin protein
b1496	yddA	fused predicted multidrug transporter subunits of ABC superfamily: membrane component/ATP-binding component
b1497	ydeM	conserved protein
b1498	ydeN	conserved protein
b1502	ydeQ	predicted fimbrial-like adhesin protein
b1503	ydeR	predicted fimbrial-like adhesin protein
b1504	ydeS	predicted fimbrial-like adhesin protein
b1505	ydeT	-
b1507	hipA	regulator with hipB
b1508	hipB	DNA-binding transcriptional regulator
b1511	lsrK	autoinducer-2 (AI-2) kinase
b1512	lsrR	lsr operon transcriptional repressor
b1513	lsrA	fused AI2 transporter subunits of ABC superfamily: ATP-binding components
b1514	lsrC	AI2 transporter
b1515	lsrD	AI2 transporter
b1516	lsrB	AI2 transporter
b1517	lsrF	putative autoinducer-2 (AI-2) aldolase
b1518	lsrG	autoinducer-2 (AI-2) modifying protein LsrG
b1519	tam	trans-aconitate methyltransferase
b1520	yneE	conserved inner membrane protein
b1521	uxaB	altronate oxidoreductase, NAD-dependent
b1522	yneF	predicted diguanylate cyclase
b1523	yneG	conserved protein
b1524	yneH	glutaminase
b1525	sad	predicted aldehyde dehydrogenase
b1526	yneJ	predicted DNA-binding transcriptional regulator
b1527	yneK	predicted protein
b1528	ydeA	predicted arabinose transporter
b1529	marC	conserved protein
b1530	marR	DNA-binding transcriptional repressor of multiple antibiotic resistance
b1531	marA	DNA-binding transcriptional dual activator of multiple antibiotic resistance
b1532	marB	predicted protein
b1533	eamA	cysteine and O-acetyl-L-serine efflux system
b1534	ydeE	predicted transporter
b1535	ydeH	conserved protein
b1536	ydeI	conserved protein
b1540	ydfH	predicted DNA-binding transcriptional regulator
b1541	ydfZ	conserved protein
b1542	ydfI	predicted mannonate dehydrogenase
b1580	rspB	predicted oxidoreductase, Zn-dependent and NAD(P)-binding
b1581	rspA	predicted dehydratase
b1582	ynfA	conserved inner membrane protein
b1583	ynfB	predicted protein
b1584	speG	spermidine N1-acetyltransferase
b1585	ynfC	predicted protein
b1586	ynfD	predicted protein
b1587	ynfE	oxidoreductase subunit
b1588	ynfF	oxidoreductase subunit
b1589	ynfG	oxidoreductase, Fe-S subunit
b1590	ynfH	oxidoreductase, membrane subunit
b1591	dmsD	twin-argninine leader-binding protein for DmsA and TorA
b1592	clcB	predicted voltage-gated chloride channel
b1596	ynfM	predicted transporter
b1615	uidC	predicted outer membrane porin protein
b1616	uidB	glucuronide transporter
b1617	uidA	beta-D-glucuronidase
b1618	uidR	DNA-binding transcriptional repressor
b1620	malI	DNA-binding transcriptional repressor
b1621	malX	fused maltose and glucose-specific PTS enzymes: IIB component, IIC component
b1622	malY	bifunctional beta-cystathionase, PLP-dependent/ regulator of maltose regulon
b1625	cnu	predicted regulator
b1626	ydgK	conserved inner membrane protein
b1627	rsxA	predicted inner membrane subunit
b1628	rsxB	predicted iron-sulfur protein
b1629	rsxC	fused predicted 4Fe-4S ferredoxin-type protein/conserved protein
b1630	rsxD	predicted inner membrane oxidoreductase
b1631	rsxG	predicted oxidoreductase
b1632	rsxE	predicted inner membrane NADH-quinone reductase
b1633	nth	DNA glycosylase and apyrimidinic (AP) lyase (endonuclease III)
b1634	tppB	predicted transporter
b1635	gst	glutathionine S-transferase
b1636	pdxY	pyridoxal kinase 2/pyridoxine kinase
b1637	tyrS	tyrosyl-tRNA synthetase
b1638	pdxH	pyridoxine 5'-phosphate oxidase
b1639	mliC	predicted lipoprotein
b1643	ydhI	predicted inner membrane protein
b1644	ydhJ	undecaprenyl pyrophosphate phosphatase
b1645	ydhK	conserved inner membrane protein
b1649	nemR	predicted DNA-binding transcriptional regulator
b1650	nemA	N-ethylmaleimide reductase, FMN-linked
b1652	rnt	ribonuclease T (RNase T)
b1653	lhr	predicted ATP-dependent helicase
b1658	purR	DNA-binding transcriptional repressor, hypoxanthine-binding
b1663	mdtK	multidrug efflux system transporter
b1667	ydhR	predicted protein
b1668	ydhS	conserved protein with FAD/NAD(P)-binding domain
b1669	ydhT	conserved protein
b1670	ydhU	predicted cytochrome
b1671	ydhX	predicted 4Fe-4S ferridoxin-type protein
b1672	ydhW	predicted protein
b1673	ydhV	predicted oxidoreductase
b1674	ydhY	predicted 4Fe-4S ferridoxin-type protein
b1679	sufE	sulfur acceptor protein
b1680	sufS	selenocysteine lyase, PLP-dependent
b1681	sufD	component of SufBCD complex
b1682	sufC	component of SufBCD complex, ATP-binding component of ABC superfamily
b1683	sufB	component of SufBCD complex
b1684	sufA	Fe-S cluster assembly protein
b1689	ydiL	conserved protein
b1690	ydiM	predicted transporter
b1691	ydiN	predicted transporter
b1692	ydiB	quinate/shikimate 5-dehydrogenase, NAD(P)-binding
b1693	aroD	3-dehydroquinate dehydratase
b1694	ydiF	fused predicted acetyl-CoA:acetoacetyl-CoA transferase: alpha subunit/beta subunit
b1695	ydiO	predicted acyl-CoA dehydrogenase
b1696	ydiP	predicted DNA-binding transcriptional regulator
b1697	ydiQ	conserved protein
b1698	ydiR	predicted electron transfer flavoprotein, FAD-binding
b1699	ydiS	predicted oxidoreductase with FAD/NAD(P)-binding domain
b1700	ydiT	predicted 4Fe-4S ferredoxin-type protein
b1701	fadK	short chain acyl-CoA synthetase, anaerobic
b1706	ydiU	conserved protein
b1707	ydiV	conserved protein
b1722	ydiY	conserved protein
b1729	ydjN	predicted transporter
b1730	ydjO	predicted protein
b1731	cedA	cell division modulator
b1732	katE	hydroperoxidase HPII(III) (catalase)
b1733	chbG	conserved protein
b1734	chbF	cryptic phospho-beta-glucosidase, NAD(P)-binding
b1735	chbR	DNA-binding transcriptional dual regulator
b1736	chbA	N,N'-diacetylchitobiose-specific enzyme IIA component of PTS
b1737	chbC	N,N'-diacetylchitobiose-specific enzyme IIC component of PTS
b1738	chbB	N,N'-diacetylchitobiose-specific enzyme IIB component of PTS
b1742	ves	conserved protein
b1744	astE	succinylglutamate desuccinylase
b1745	astB	succinylarginine dihydrolase
b1746	astD	succinylglutamic semialdehyde dehydrogenase
b1747	astA	arginine succinyltransferase
b1748	astC	succinylornithine transaminase, PLP-dependent
b1750	ydjX	predicted inner membrane protein
b1751	ydjY	predicted protein
b1752	ydjZ	conserved inner membrane protein
b1753	ynjA	conserved protein
b1754	ynjB	conserved protein
b1755	ynjC	fused transporter subunits of ABC superfamily: membrane components
b1756	ynjD	predicted transporter subunit: ATP-binding component of ABC superfamily
b1757	ynjE	predicted thiosulfate sulfur transferase
b1758	ynjF	predicted phosphatidyl transferase, inner membrane protein
b1762	ynjI	predicted inner membrane protein
b1763	topB	DNA topoisomerase III
b1764	selD	selenophosphate synthase
b1765	ydjA	predicted oxidoreductase
b1769	ydjE	predicted transporter
b1770	ydjF	predicted DNA-binding transcriptional regulator
b1771	ydjG	predicted oxidoreductase
b1772	ydjH	predicted kinase
b1773	ydjI	predicted aldolase
b1774	ydjJ	predicted oxidoreductase, Zn-dependent and NAD(P)-binding
b1775	ydjK	predicted transporter
b1776	ydjL	predicted oxidoreductase, Zn-dependent and NAD(P)-binding
b1783	yeaG	conserved protein with nucleoside triphosphate hydrolase domain
b1784	yeaH	conserved protein
b1785	yeaI	predicted diguanylate cyclase
b1786	yeaJ	predicted diguanylate cyclase
b1787	yeaK	conserved protein
b1789	yeaL	conserved inner membrane protein
b1790	yeaM	predicted DNA-binding transcriptional regulator
b1791	yeaN	predicted transporter
b1792	yeaO	conserved protein
b1793	yoaF	conserved outer membrane protein
b1794	yeaP	predicted diguanylate cyclase
b1795	yeaQ	conserved inner membrane protein
b1796	yoaG	predicted protein
b1797	yeaR	conserved protein
b1798	leuE	neutral amino-acid efflux system
b1799	yeaT	predicted DNA-binding transcriptional regulator
b1800	yeaU	predicted dehydrogenase
b1801	yeaV	predicted transporter
b1802	yeaW	predicted 2Fe-2S cluster-containing protein
b1803	yeaX	predicted oxidoreductase
b1810	yoaC	predicted protein
b1814	sdaA	L-serine deaminase I
b1815	adrB	predicted phosphodiesterase
b1817	manX	fused mannose-specific PTS enzymes: IIA component/IIB component
b1818	manY	mannose-specific enzyme IIC component of PTS
b1819	manZ	mannose-specific enzyme IID component of PTS
b1820	yobD	conserved inner membrane protein
b1821	yebN	conserved inner membrane protein
b1823	cspC	stress protein, member of the CspA-family
b1824	yobF	predicted protein
b1828	yebQ	predicted transporter
b1833	yebS	conserved inner membrane protein
b1834	yebT	conserved protein
b1835	rsmF	16S rRNA m(5)C1407 methyltransferase, SAM-dependent
b1836	yebV	predicted protein
b1837	yebW	predicted protein
b1838	pphA	serine/threonine-specific protein phosphatase 1
b1839	yebY	predicted protein
b1840	yebZ	predicted inner membrane protein
b1841	yobA	conserved protein
b1842	holE	DNA polymerase III, theta subunit
b1843	yobB	conserved protein
b1844	exoX	DNA exonuclease X
b1845	ptrB	protease II
b1846	yebE	conserved protein
b1847	yebF	predicted protein
b1848	yebG	conserved protein regulated by LexA
b1852	zwf	glucose-6-phosphate dehydrogenase
b1853	yebK	predicted DNA-binding transcriptional regulator
b1862	yebB	predicted protein
b1863	ruvC	component of RuvABC resolvasome, endonuclease
b1864	yebC	conserved protein
b1865	nudB	dATP pyrophosphohydrolase
b1867	yecD	predicted hydrolase
b1868	yecE	conserved protein
b1869	yecN	predicted inner membrane protein
b1870	cmoA	tRNA cmo(5)U34 methyltransferase, SAM-dependent
b1871	cmoB	tRNA mo(5)U34 methyltransferase, SAM-dependent
b1872	torZ	trimethylamine N-oxide reductase system III, catalytic subunit
b1873	torY	TMAO reductase III (TorYZ), cytochrome c-type subunit
b1877	yecT	predicted protein
b1878	flhE	conserved protein
b1879	flhA	predicted flagellar export pore protein
b1880	flhB	predicted flagellar export pore protein
b1881	cheZ	chemotaxis regulator, protein phosphatase for CheY
b1882	cheY	chemotaxis regulator transmitting signal to flagellar motor component
b1883	cheB	fused chemotaxis regulator: protein-glutamate methylesterase in two-component regulatory system with CheA
b1884	cheR	chemotaxis regulator, protein-glutamate methyltransferase
b1885	tap	methyl-accepting protein IV
b1886	tar	methyl-accepting chemotaxis protein II
b1887	cheW	purine-binding chemotaxis protein
b1888	cheA	fused chemotactic sensory histidine kinase in two-component regulatory system with CheB and CheY: sensory histidine kinase/signal sensing protein
b1889	motB	protein that enables flagellar motor rotation
b1890	motA	proton conductor component of flagella motor
b1891	flhC	DNA-binding transcriptional dual regulator with FlhD
b1892	flhD	DNA-binding transcriptional dual regulator with FlhC
b1895	uspC	universal stress protein
b1896	otsA	trehalose-6-phosphate synthase
b1897	otsB	trehalose-6-phosphate phosphatase, biosynthetic
b1900	araG	fused L-arabinose transporter subunits of ABC superfamily: ATP-binding components
b1901	araF	L-arabinose transporter subunit
b1912	pgsA	phosphatidylglycerophosphate synthetase
b1913	uvrC	excinuclease UvrABC, endonuclease subunit
b1914	uvrY	DNA-binding response regulator in two-component regulatory system with BarA
b1916	sdiA	DNA-binding transcriptional activator
b1917	yecC	predicted transporter subunit: ATP-binding component of ABC superfamily
b1918	yecS	predicted transporter subunit: membrane component of ABC superfamily
b1919	dcyD	D-cysteine desulfhydrase, PLP-dependent
b1920	fliY	cystine transporter subunit
b1921	fliZ	predicted regulator of FliA activity
b1922	fliA	RNA polymerase, sigma 28 (sigma F) factor
b1923	fliC	flagellar filament structural protein (flagellin)
b1924	fliD	flagellar filament capping protein
b1925	fliS	flagellar protein potentiates polymerization
b1926	fliT	predicted chaperone
b1931	yedK	predicted protein
b1937	fliE	flagellar basal-body component
b1938	fliF	flagellar basal-body MS-ring and collar protein
b1939	fliG	flagellar motor switching and energizing component
b1940	fliH	flagellar biosynthesis protein
b1941	fliI	flagellum-specific ATP synthase
b1942	fliJ	flagellar protein
b1943	fliK	flagellar hook-length control protein
b1944	fliL	flagellar biosynthesis protein
b1945	fliM	flagellar motor switching and energizing component
b1946	fliN	flagellar motor switching and energizing component
b1947	fliO	flagellar biosynthesis protein
b1948	fliP	flagellar biosynthesis protein
b1949	fliQ	flagellar biosynthesis protein
b1950	fliR	flagellar export pore protein
b1951	rcsA	DNA-binding transcriptional activator, co-regulator with RcsB
b1953	yodD	predicted protein
b1955	yedP	conserved protein
b1956	yedQ	predicted diguanylate cyclase
b1959	yedA	predicted inner membrane protein
b1962	yedJ	predicted phosphohydrolase
b1963	yedR	predicted inner membrane protein
b1967	hchA	Hsp31 molecular chaperone
b1968	yedV	predicted sensory kinase in two-component regulatory system with YedW
b1969	yedW	predicted DNA-binding response regulator in two-component system with YedV
b1970	hiuH	Hydroxyisourate hydrolase
b1971	yedY	predicted reductase
b1972	yedZ	conserved inner membrane protein
b1974	yodB	predicted cytochrome
b1981	shiA	shikimate transporter
b1982	amn	AMP nucleosidase
b1983	yeeN	conserved protein
b1985	yeeO	predicted multidrug efflux system
b1987	cbl	DNA-binding transcriptional activator of cysteine biosynthesis
b1988	nac	DNA-binding transcriptional dual regulator of nitrogen assimilation
b1990	erfK	L,D-transpeptidase linking Lpp to murein
b1991	cobT	nicotinate-nucleotide dimethylbenzimidazole-P phophoribosyl transferase
b1992	cobS	cobalamin 5'-phosphate synthase
b1993	cobU	bifunctional cobinamide kinase/ cobinamide phosphate guanylyltransferase
b2007	yeeX	conserved protein
b2008	yeeA	conserved inner membrane protein
b2009	sbmC	DNA gyrase inhibitor
b2010	dacD	D-alanyl-D-alanine carboxypeptidase (penicillin-binding protein 6b)
b2012	yeeD	conserved protein
b2013	yeeE	predicted inner membrane protein
b2015	yeeY	predicted DNA-binding transcriptional regulator
b2017	yefM	antitoxin of the YoeB-YefM toxin-antitoxin system
b2027	cld	regulator of length of O-antigen component of lipopolysaccharide chains
b2028	ugd	UDP-glucose 6-dehydrogenase
b2029	gnd	gluconate-6-phosphate dehydrogenase, decarboxylating
b2037	rfbX	predicted polisoprenol-linked O-antigen transporter
b2038	rfbC	dTDP-4-deoxyrhamnose-3,5-epimerase
b2039	rfbA	glucose-1-phosphate thymidylyltransferase
b2040	rfbD	dTDP-4-dehydrorhamnose reductase subunit, NAD(P)-binding, of dTDP-L-rhamnose synthase
b2041	rfbB	dTDP-glucose 4,6 dehydratase, NAD(P)-binding
b2042	galF	predicted subunit with GalU
b2043	wcaM	predicted colanic acid biosynthesis protein
b2044	wcaL	predicted glycosyl transferase
b2045	wcaK	predicted pyruvyl transferase
b2046	wzxC	colanic acid exporter
b2047	wcaJ	predicted UDP-glucose lipid carrier transferase
b2048	cpsG	phosphomannomutase
b2049	cpsB	mannose-1-phosphate guanyltransferase
b2050	wcaI	predicted glycosyl transferase
b2051	gmm	GDP-mannose mannosyl hydrolase
b2052	fcl	bifunctional GDP-fucose synthetase: GDP-4-dehydro-6-deoxy-D-mannose epimerase/ GDP-4-dehydro-6-L-deoxygalactose reductase
b2053	gmd	GDP-D-mannose dehydratase, NAD(P)-binding
b2054	wcaF	predicted acyl transferase
b2055	wcaE	predicted glycosyl transferase
b2056	wcaD	predicted colanic acid polymerase
b2057	wcaC	predicted glycosyl transferase
b2058	wcaB	predicted acyl transferase
b2059	wcaA	predicted glycosyl transferase
b2060	wzc	protein-tyrosine kinase
b2061	wzb	protein-tyrosine phosphatase
b2062	wza	lipoprotein required for capsular polysaccharide translocation through the outer membrane
b2067	yegE	predicted diguanylate cyclase, GGDEF domain signalling protein
b2069	yegD	predicted chaperone
b2070	yegI	conserved protein
b2071	yegJ	predicted protein
b2072	yegK	predicted protein
b2073	yegL	conserved protein
b2074	mdtA	multidrug efflux system, subunit A
b2075	mdtB	multidrug efflux system, subunit B
b2076	mdtC	multidrug efflux system, subunit C
b2077	mdtD	multidrug efflux system protein
b2078	baeS	sensory histidine kinase in two-component regulatory system with BaeR
b2079	baeR	DNA-binding response regulator in two-component regulatory system with BaeS
b2086	yegS	phosphatidylglycerol kinase, metal-dependent
b2091	gatD	galactitol-1-phosphate dehydrogenase, Zn-dependent and NAD(P)-binding
b2092	gatC	galactitol-specific enzyme IIC component of PTS
b2093	gatB	galactitol-specific enzyme IIB component of PTS
b2094	gatA	galactitol-specific enzyme IIA component of PTS
b2095	gatZ	D-tagatose 1,6-bisphosphate aldolase 2, subunit
b2096	gatY	D-tagatose 1,6-bisphosphate aldolase 2, catalytic subunit
b2097	fbaB	fructose-bisphosphate aldolase class I
b2098	yegT	predicted nucleoside transporter
b2099	yegU	predicted hydrolase
b2100	yegV	predicted kinase
b2101	yegW	predicted DNA-binding transcriptional regulator
b2102	yegX	predicted hydrolase
b2105	rcnR	conserved protein
b2106	rcnA	membrane protein conferring nickel and cobalt resistance
b2107	yohN	predicted protein
b2108	yehA	predicted fimbrial-like adhesin protein
b2109	yehB	predicted outer membrane protein
b2110	yehC	predicted periplasmic pilin chaperone
b2111	yehD	predicted fimbrial-like adhesin protein
b2112	yehE	predicted protein
b2118	yehI	conserved protein
b2119	yehL	predicted transporter subunit: ATP-binding component of ABC superfamily
b2120	yehM	predicted protein
b2121	yehP	conserved protein
b2122	yehQ	-
b2124	yehS	conserved protein
b2125	yehT	predicted response regulator in two-component system withYehU
b2126	yehU	predicted sensory kinase in two-component system with YehT
b2127	mlrA	DNA-binding transcriptional regulator
b2128	yehW	predicted transporter subunit: membrane component of ABC superfamily
b2129	yehX	predicted transporter subunit: ATP-binding component of ABC superfamily
b2130	yehY	predicted transporter subunit: membrane component of ABC superfamily
b2131	osmF	predicted transporter subunit: periplasmic-binding component of ABC superfamily
b2137	yohF	predicted oxidoreductase with NAD(P)-binding Rossmann-fold domain
b2140	dusC	tRNA-dihydrouridine synthase C
b2146	yeiT	Dihydropyrimidine dehydrogenase, NADH-dependent, subunit A
b2147	yeiA	Dihydropyrimidine dehydrogenase, NADH-dependent, subunit B
b2148	mglC	methyl-galactoside transporter subunit
b2149	mglA	fused methyl-galactoside transporter subunits of ABC superfamily: ATP-binding components
b2150	mglB	methyl-galactoside transporter subunit
b2151	galS	DNA-binding transcriptional repressor
b2152	yeiB	conserved inner membrane protein
b2153	folE	GTP cyclohydrolase I
b2154	yeiG	predicted esterase
b2155	cirA	ferric iron-catecholate outer membrane transporter
b2162	rihB	ribonucleoside hydrolase 2
b2163	yeiL	DNA-binding transcriptional activator of stationary phase nitrogen survival
b2164	psuT	predicted nucleoside transporter
b2165	psuG	pseudouridine 5'-phosphate glycosidase
b2166	psuK	pseudouridine kinase
b2172	yeiQ	predicted dehydrogenase, NAD-dependent
b2182	bcr	bicyclomycin/multidrug efflux system
b2183	rsuA	16S rRNA pseudouridylate 516 synthase
b2194	ccmH	heme lyase, CcmH subunit
b2195	ccmG	periplasmic thioredoxin of cytochrome c-type biogenesis
b2196	ccmF	heme lyase, CcmF subunit
b2197	ccmE	periplasmic heme chaperone
b2198	ccmD	cytochrome c biogenesis protein
b2199	ccmC	heme exporter subunit
b2200	ccmB	heme exporter subunit
b2201	ccmA	heme exporter subunit
b2202	napC	nitrate reductase, cytochrome c-type, periplasmic
b2203	napB	nitrate reductase, small, cytochrome C550 subunit, periplasmic
b2204	napH	ferredoxin-type protein essential for electron transfer from ubiquinol to periplasmic nitrate reductase (NapAB)
b2205	napG	ferredoxin-type protein essential for electron transfer from ubiquinol to periplasmic nitrate reductase (NapAB)
b2206	napA	nitrate reductase, periplasmic, large subunit
b2207	napD	assembly protein for periplasmic nitrate reductase
b2208	napF	ferredoxin-type protein, predicted role in electron transfer to periplasmic nitrate reductase (NapA)
b2209	eco	ecotin, a serine protease inhibitor
b2210	mqo	malate dehydrogenase, FAD/NAD(P)-binding domain
b2219	atoS	sensory histidine kinase in two-component regulatory system with AtoC
b2220	atoC	fused response regulator of ato operon, in two-component system with AtoS: response regulator/sigma54 interaction protein
b2221	atoD	acetyl-CoA:acetoacetyl-CoA transferase, alpha subunit
b2222	atoA	acetyl-CoA:acetoacetyl-CoA transferase, beta subunit
b2223	atoE	short chain fatty acid transporter
b2224	atoB	acetyl-CoA acetyltransferase
b2225	yfaP	conserved protein
b2226	yfaQ	predicted protein
b2229	yfaT	predicted protein
b2230	yfaA	predicted protein
b2233	yfaL	adhesin
b2237	inaA	conserved protein
b2245	yfaU	predicted 2,4-dihydroxyhept-2-ene-1,7-dioic acid aldolase
b2246	yfaV	predicted transporter
b2247	yfaW	predicted enolase
b2248	yfaX	predicted DNA-binding transcriptional regulator
b2249	yfaY	conserved protein
b2250	yfaZ	predicted outer membrane porin protein
b2251	nudI	predicted NUDIX hydrolase
b2252	ais	conserved protein
b2253	arnB	uridine 5'-(beta-1-threo-pentapyranosyl-4-ulose diphosphate) aminotransferase, PLP-dependent
b2254	arnC	undecaprenyl phosphate-L-Ara4FN transferase
b2255	arnA	fused UDP-L-Ara4N formyltransferase/UDP-GlcA C-4'-decarboxylase
b2256	arnD	conserved protein
b2257	arnT	4-amino-4-deoxy-L-arabinose transferase
b2258	arnF	predicted inner membrane protein
b2269	elaD	predicted enzyme
b2271	yfbL	predicted peptidase
b2272	yfbM	predicted protein
b2291	yfbR	deoxyribonucleoside 5'-monophosphatase
b2292	yfbS	predicted transporter
b2293	yfbT	predicted hydrolase or phosphatase
b2294	yfbU	conserved protein
b2295	yfbV	conserved inner membrane protein
b2299	yfcD	predicted NUDIX hydrolase
b2300	yfcE	predicted phosphatase
b2301	yfcF	predicted enzyme
b2305	yfcI	conserved protein
b2306	hisP	histidine/lysine/arginine/ornithine transporter subunit
b2307	hisM	histidine/lysine/arginine/ornithine transporter subunit
b2308	hisQ	histidine/lysine/arginine/ornithine transporter subunit
b2309	hisJ	histidine/lysine/arginine/ornithine transporter subunit
b2310	argT	lysine/arginine/ornithine transporter subunit
b2322	yfcJ	predicted transporter
b2325	yfcL	predicted protein
b2326	yfcM	conserved protein
b2327	yfcA	conserved inner membrane protein
b2328	mepA	murein DD-endopeptidase
b2329	aroC	chorismate synthase
b2330	prmB	N5-glutamine methyltransferase
b2332	yfcO	predicted protein
b2333	yfcP	predicted fimbrial-like adhesin protein
b2334	yfcQ	predicted fimbrial-like adhesin protein
b2335	yfcR	predicted fimbrial-like adhesin protein
b2336	yfcS	predicted periplasmic pilus chaperone
b2339	yfcV	predicted fimbrial-like adhesin protein
b2345	yfdF	predicted protein
b2347	yfdC	predicted inner membrane protein
b2349	intS	CPS-53 (KpLE1) prophage; predicted prophage CPS-53 integrase
b2369	evgA	DNA-binding response regulator in two-component regulatory system with EvgS
b2370	evgS	hybrid sensory histidine kinase in two-component regulatory system with EvgA
b2380	ypdA	predicted sensory kinase in two-component system with YpdB
b2381	ypdB	predicted response regulator in two-component system withYpdA
b2382	ypdC	predicted DNA-binding protein
b2383	fryA	fused predicted PTS enzymes: Hpr component/enzyme I component/enzyme IIA component
b2384	ypdE	predicted peptidase
b2385	ypdF	predicted peptidase
b2386	fryC	predicted enzyme IIC component of PTS
b2387	fryB	predicted enzyme IIB component of PTS
b2389	yfeO	predicted ion channel protein
b2390	ypeC	conserved protein
b2395	yfeA	predicted diguanylate cyclase
b2409	yfeR	predicted DNA-binding transcriptional regulator
b2418	pdxK	pyridoxal-pyridoxamine kinase/hydroxymethylpyrimidine kinase
b2427	murR	predicted DNA-binding transcriptional regulator
b2428	murQ	predicted PTS component
b2429	murP	fused predicted PTS enzymes: IIB component/IIC component
b2430	yfeW	predicted periplasmic esterase
b2437	eutR	predicted DNA-binding transcriptional regulator
b2438	eutK	predicted carboxysome structural protein with predicted role in ethanolamine utilization
b2439	eutL	predicted carboxysome structural protein with predicted role in ethanolamine utilization
b2440	eutC	ethanolamine ammonia-lyase, small subunit (light chain)
b2441	eutB	ethanolamine ammonia-lyase, large subunit, heavy chain
b2451	eutA	reactivating factor for ethanolamine ammonia lyase
b2452	eutH	predicted inner membrane protein
b2453	eutG	predicted alcohol dehydrogenase in ethanolamine utilization
b2454	eutJ	predicted chaperonin, ethanolamine utilization protein
b2455	eutE	predicted aldehyde dehydrogenase, ethanolamine utilization protein
b2456	eutN	predicted carboxysome structural protein, ethanolamine utilization protein
b2457	eutM	predicted carboxysome structural protein, ethanolamine utilization protein
b2458	eutD	predicted phosphotransacetylase subunit
b2459	eutT	predicted cobalamin adenosyltransferase in ethanolamine utilization
b2460	eutQ	conserved protein
b2461	eutP	conserved protein with nucleoside triphosphate hydrolase domain
b2462	eutS	predicted carboxysome structural protein with predicted role in ethanol utilization
b2464	talA	transaldolase A
b2465	tktB	transketolase 2, thiamin-binding
b2469	narQ	sensory histidine kinase in two-component regulatory system with NarP (NarL)
b2470	acrD	aminoglycoside/multidrug efflux system
b2473	ypfH	predicted hydrolase
b2474	tmcA	Elongator methionine tRNA (ac4C34) acetyltransferase
b2475	ypfJ	conserved protein
b2481	hyfA	hydrogenase 4, 4Fe-4S subunit
b2482	hyfB	hydrogenase 4, membrane subunit
b2483	hyfC	hydrogenase 4, membrane subunit
b2484	hyfD	hydrogenase 4, membrane subunit
b2485	hyfE	hydrogenase 4, membrane subunit
b2486	hyfF	hydrogenase 4, membrane subunit
b2487	hyfG	hydrogenase 4, subunit
b2488	hyfH	hydrogenase 4, Fe-S subunit
b2489	hyfI	hydrogenase 4, Fe-S subunit
b2490	hyfJ	predicted processing element hydrogenase 4
b2491	hyfR	DNA-binding transcriptional activator, formate sensing
b2492	focB	predicted formate transporter
b2503	yfgF	predicted inner membrane protein
b2504	yfgG	predicted protein
b2505	yfgH	predicted outer membrane lipoprotein
b2506	yfgI	conserved protein
b2519	pbpC	fused transglycosylase/transpeptidase
b2520	yfhM	conserved protein
b2521	sseA	3-mercaptopyruvate sulfurtransferase
b2522	sseB	rhodanase-like enzyme, sulfur transfer from thiosulfate
b2523	pepB	aminopeptidase B
b2524	iscX	conserved protein
b2525	fdx	[2Fe-2S] ferredoxin
b2526	hscA	DnaK-like molecular chaperone specific for IscU
b2527	hscB	DnaJ-like molecular chaperone specific for IscU
b2528	iscA	FeS cluster assembly protein
b2529	iscU	scaffold protein
b2530	iscS	cysteine desulfurase (tRNA sulfurtransferase), PLP-dependent
b2531	iscR	DNA-binding transcriptional repressor
b2536	hcaT	predicted 3-phenylpropionic transporter
b2537	hcaR	DNA-binding transcriptional activator of 3-phenylpropionic acid catabolism
b2538	hcaE	3-phenylpropionate dioxygenase, large (alpha) subunit
b2539	hcaF	3-phenylpropionate dioxygenase, small (beta) subunit
b2540	hcaC	3-phenylpropionate dioxygenase, predicted ferredoxin subunit
b2541	hcaB	2,3-dihydroxy-2,3-dihydrophenylpropionate dehydrogenase
b2542	hcaD	phenylpropionate dioxygenase, ferredoxin reductase subunit
b2543	yphA	predicted inner membrane protein
b2544	yphB	conserved protein
b2545	yphC	predicted oxidoreductase, Zn-dependent and NAD(P)-binding
b2546	yphD	predicted sugar transporter subunit: membrane component of ABC superfamily
b2547	yphE	fused predicted sugar transporter subunits of ABC superfamily: ATP-binding components
b2548	yphF	predicted sugar transporter subunit: periplasmic-binding component of ABC superfamily
b2549	yphG	conserved protein
b2550	yphH	predicted DNA-binding transcriptional regulator
b2574	nadB	quinolinate synthase, L-aspartate oxidase (B protein) subunit
b2578	eamB	neutral amino-acid efflux system
b2580	ung	uracil-DNA-glycosylase
b2603	yfiR	predicted protein
b2604	yfiN	predicted diguanylate cyclase
b2605	yfiB	predicted outer membrane lipoprotein
b2659	csiD	predicted protein
b2660	lhgO	predicted enzyme
b2661	gabD	succinate-semialdehyde dehydrogenase I, NADP-dependent
b2662	gabT	4-aminobutyrate aminotransferase, PLP-dependent
b2663	gabP	gamma-aminobutyrate transporter
b2664	csiR	DNA-binding transcriptional dual regulator
b2672	ygaM	predicted protein
b2673	nrdH	glutaredoxin-like protein
b2674	nrdI	protein that stimulates ribonucleotide reduction
b2675	nrdE	ribonucleoside-diphosphate reductase 2, alpha subunit
b2676	nrdF	ribonucleoside-diphosphate reductase 2, beta subunit, ferritin-like
b2677	proV	glycine betaine transporter subunit
b2678	proW	glycine betaine transporter subunit
b2679	proX	glycine betaine transporter subunit
b2682	ygaZ	predicted transporter
b2683	ygaH	predicted inner membrane protein
b2684	mprA	DNA-binding transcriptional repressor of microcin B17 synthesis and multidrug efflux
b2685	emrA	multidrug efflux system
b2686	emrB	multidrug efflux system protein
b2688	gshA	gamma-glutamate-cysteine ligase
b2689	yqaA	conserved inner membrane protein
b2690	yqaB	predicted hydrolase
b2702	srlA	glucitol/sorbitol-specific enzyme IIC component of PTS
b2703	srlE	glucitol/sorbitol-specific enzyme IIB component of PTS
b2704	srlB	glucitol/sorbitol-specific enzyme IIA component of PTS
b2705	srlD	sorbitol-6-phosphate dehydrogenase
b2706	gutM	DNA-binding transcriptional activator of glucitol operon
b2707	srlR	DNA-bindng transcriptional repressor
b2708	gutQ	predicted phosphosugar-binding protein
b2709	norR	DNA-binding transcriptional activator
b2710	norV	flavorubredoxin oxidoreductase
b2711	norW	NADH:flavorubredoxin oxidoreductase
b2712	hypF	carbamoyl phosphate phosphatase and maturation protein for [NiFe] hydrogenases
b2713	hydN	formate dehydrogenase-H, [4Fe-4S] ferredoxin subunit
b2714	ascG	DNA-binding transcriptional repressor
b2715	ascF	fused cellobiose/arbutin/salicin-specific PTS enzymes: IIB component/IC component
b2716	ascB	cryptic 6-phospho-beta-glucosidase
b2717	hycI	protease involved in processing C-terminal end of HycE
b2718	hycH	protein required for maturation of hydrogenase 3
b2719	hycG	hydrogenase 3 and formate hydrogenase complex, HycG subunit
b2720	hycF	formate hydrogenlyase complex iron-sulfur protein
b2721	hycE	hydrogenase 3, large subunit
b2722	hycD	hydrogenase 3, membrane subunit
b2723	hycC	hydrogenase 3, membrane subunit
b2724	hycB	hydrogenase 3, Fe-S subunit
b2725	hycA	regulator of the transcriptional regulator FhlA
b2726	hypA	protein involved in nickel insertion into hydrogenases 3
b2727	hypB	GTP hydrolase involved in nickel liganding into hydrogenases
b2728	hypC	protein required for maturation of hydrogenases 1 and 3
b2729	hypD	protein required for maturation of hydrogenases
b2730	hypE	carbamoyl phosphate phosphatase, hydrogenase 3 maturation protein
b2731	fhlA	DNA-binding transcriptional activator
b2734	pphB	serine/threonine-specific protein phosphatase 2
b2735	ygbI	predicted DNA-binding transcriptional regulator
b2736	ygbJ	predicted dehydrogenase, with NAD(P)-binding Rossmann-fold domain
b2737	ygbK	conserved protein
b2738	ygbL	predicted class II aldolase
b2739	ygbM	conserved protein
b2740	ygbN	predicted transporter
b2754	ygbF	predicted protein
b2755	ygbT	conserved protein
b2756	casE	predicted protein
b2757	casD	predicted protein
b2758	casC	predicted protein
b2759	casB	predicted protein
b2760	casA	predicted protein
b2765	queD	6-pyruvoyl tetrahydrobiopterin synthase (PTPS)
b2766	ygcN	predicted oxidoreductase with FAD/NAD(P)-binding domain
b2767	ygcO	predicted 4Fe-4S cluster-containing protein
b2768	ygcP	predicted anti-terminator regulatory protein
b2769	ygcQ	predicted flavoprotein
b2770	ygcR	predicted flavoprotein
b2771	ygcS	predicted transporter
b2774	ygcW	predicted deoxygluconate dehydrogenase
b2775	yqcE	predicted transporter
b2776	ygcE	predicted kinase
b2778	ygcG	predicted protein
b2781	mazG	nucleoside triphosphate pyrophosphohydrolase
b2782	mazF	toxin of the ChpA-ChpR toxin-antitoxin system, endoribonuclease
b2783	mazE	antitoxin of the ChpA-ChpR toxin-antitoxin system
b2784	relA	(p)ppGpp synthetase I/GTP pyrophosphokinase
b2785	rumA	23S rRNA m(5)U1939 methyltransferase, SAM-dependent
b2787	gudD	(D)-glucarate dehydratase 1
b2788	gudX	predicted glucarate dehydratase
b2789	gudP	predicted D-glucarate transporter
b2799	fucO	L-1,2-propanediol oxidoreductase
b2800	fucA	L-fuculose-1-phosphate aldolase
b2801	fucP	L-fucose transporter
b2802	fucI	L-fucose isomerase
b2803	fucK	L-fuculokinase
b2804	fucU	L-fucose mutarotase
b2805	fucR	DNA-binding transcriptional activator
b2822	recC	exonuclease V (RecBCD complex), gamma chain
b2823	ppdC	predicted protein
b2824	ygdB	predicted protein
b2825	ppdB	conserved protein
b2826	ppdA	conserved protein
b2840	ygeA	predicted racemase
b2841	araE	arabinose transporter
b2842	kduD	2-deoxy-D-gluconate 3-dehydrogenase
b2843	kduI	predicted 5-keto 4-deoxyuronate isomerase
b2844	yqeF	predicted acyltransferase
b2845	yqeG	predicted transporter
b2846	yqeH	conserved protein with bipartite regulator domain
b2847	yqeI	predicted transcriptional regulator
b2848	yqeJ	predicted protein
b2849	yqeK	predicted protein
b2851	ygeG	predicted chaperone
b2865	ygeR	tetratricopeptide repeat transcriptional regulator
b2866	xdhA	xanthine dehydrogenase, molybdenum binding subunit
b2867	xdhB	xanthine dehydrogenase, FAD-binding subunit
b2868	xdhC	xanthine dehydrogenase, Fe-S binding subunit
b2869	ygeV	predicted DNA-binding transcriptional regulator
b2870	ygeW	conserved protein
b2871	ygeX	2,3-diaminopropionate ammonia-lyase
b2872	ygeY	predicted peptidase
b2873	hyuA	D-stereospecific phenylhydantoinase
b2874	yqeA	predicted amino acid kinase
b2875	yqeB	conserved protein with NAD(P)-binding Rossman fold
b2876	yqeC	conserved protein
b2877	ygfJ	conserved protein
b2878	ygfK	predicted oxidoreductase, Fe-S subunit
b2879	ssnA	predicted chlorohydrolase/aminohydrolase
b2880	ygfM	predicted oxidoreductase
b2881	xdhD	fused predicted xanthine/hypoxanthine oxidase: molybdopterin-binding subunit/Fe-S binding subunit
b2882	xanQ	predicted transporter
b2883	guaD	guanine deaminase
b2886	ygfS	predicted oxidoreductase, 4Fe-4S ferredoxin-type subunit
b2887	ygfT	fused predicted oxidoreductase: Fe-S subunit/nucleotide-binding subunit
b2888	ygfU	predicted transporter
b2899	yqfA	predicted oxidoreductase, inner membrane subunit
b2901	bglA	6-phospho-beta-glucosidase A
b2902	ygfF	predicted NAD(P)-binding oxidoreductase with NAD(P)-binding Rossmann-fold domain
b2917	scpA	methylmalonyl-CoA mutase
b2918	argK	membrane ATPase/protein kinase
b2919	scpB	methylmalonyl-CoA decarboxylase, biotin-independent
b2920	scpC	propionyl-CoA:succinate-CoA transferase
b2921	ygfI	predicted DNA-binding transcriptional regulator
b2928	yggC	conserved protein with nucleoside triphosphate hydrolase domain
b2929	yggD	predicted DNA-binding transcriptional regulator
b2930	yggF	predicted hexoseP phosphatase
b2933	cmtA	predicted fused mannitol-specific PTS enzymes: IIB component/IIC component
b2934	cmtB	predicted mannitol-specific enzyme IIA component of PTS
b2956	yggM	conserved protein
b2965	speC	ornithine decarboxylase, constitutive
b2966	yqgA	predicted inner membrane protein
b2968	yghD	predicted secretion pathway M-type protein, membrane anchored
b2975	glcA	glycolate transporter
b2976	glcB	malate synthase G
b2977	glcG	conserved protein
b2979	glcD	glycolate oxidase subunit, FAD-linked
b2980	glcC	DNA-binding transcriptional dual regulator, glycolate-binding
b2983	yghQ	predicted inner membrane protein
b2984	yghR	predicted protein with nucleoside triphosphate hydrolase domain
b2985	yghS	predicted protein with nucleoside triphosphate hydrolase domain
b2986	yghT	predicted protein with nucleoside triphosphate hydrolase domain
b2987	pitB	phosphate transporter
b3001	yghZ	aldo-keto reductase
b3010	yqhC	predicted DNA-binding transcriptional regulator
b3013	yqhG	conserved protein
b3019	parC	DNA topoisomerase IV, subunit A
b3020	ygiS	predicted transporter subunit: periplasmic-binding component of ABC superfamily
b3023	ygiV	predicted transcriptional regulator
b3027	ygiZ	conserved inner membrane protein
b3039	ygiD	predicted dioxygenase
b3043	ygiL	predicted fimbrial-like adhesin protein
b3049	glgS	predicted glycogen synthesis protein
b3050	yqiJ	predicted inner membrane protein
b3051	yqiK	conserved protein
b3057	bacA	undecaprenyl pyrophosphate phosphatase
b3060	ttdR	predicted DNA-binding transcriptional regulator
b3061	ttdA	L-tartrate dehydratase, alpha subunit
b3062	ttdB	L-tartrate dehydratase, beta subunit
b3063	ttdT	predicted tartrate:succinate antiporter
b3068	mug	G/U mismatch-specific DNA glycosylase
b3070	yqjH	predicted siderophore interacting protein
b3072	aer	fused signal transducer for aerotaxis sensory component/methyl accepting chemotaxis component
b3073	patA	putrescine:2-oxoglutaric acid aminotransferase, PLP-dependent
b3074	ygjH	conserved protein
b3075	ebgR	DNA-binding transcriptional repressor
b3076	ebgA	cryptic beta-D-galactosidase, alpha subunit
b3077	ebgC	cryptic beta-D-galactosidase, beta subunit
b3078	ygjI	predicted transporter
b3079	ygjJ	conserved protein
b3080	ygjK	predicted glycosyl hydrolase
b3082	ygjM	predicted DNA-binding transcriptional regulator
b3083	ygjN	conserved protein
b3085	ygjP	predicted metal dependent hydrolase
b3086	ygjQ	predicted thioredoxin-like
b3090	ygjV	conserved inner membrane protein
b3091	uxaA	altronate hydrolase
b3092	uxaC	uronate isomerase
b3093	exuT	hexuronate transporter
b3094	exuR	DNA-binding transcriptional repressor
b3095	yqjA	synthetic lethal with yghB at high temperature
b3096	yqjB	conserved protein
b3097	yqjC	conserved protein
b3098	yqjD	conserved protein
b3099	yqjE	conserved inner membrane protein
b3100	yqjK	conserved protein
b3101	yqjF	predicted quinol oxidase subunit
b3104	yhaI	predicted inner membrane protein
b3105	yhaJ	predicted DNA-binding transcriptional regulator
b3110	yhaO	predicted transporter
b3113	tdcF	predicted L-PSP (mRNA) endoribonuclease
b3114	tdcE	pyruvate formate-lyase 4/2-ketobutyrate formate-lyase
b3115	tdcD	propionate kinase/acetate kinase C, anaerobic
b3116	tdcC	L-threonine/L-serine transporter
b3117	tdcB	catabolic threonine dehydratase, PLP-dependent
b3118	tdcA	DNA-binding transcriptional activator
b3119	tdcR	DNA-binding transcriptional activator
b3120	yhaB	predicted protein
b3121	yhaC	predicted protein
b3123
b3124	garK	glycerate kinase I
b3125	garR	tartronate semialdehyde reductase
b3126	garL	alpha-dehydro-beta-deoxy-D-glucarate aldolase
b3127	garP	predicted (D)-galactarate transporter
b3128	garD	(D)-galactarate dehydrogenase
b3129	sohA	predicted regulator
b3130	yhaV	conserved protein
b3131	agaR	DNA-binding transcriptional dual regulator
b3132	kbaZ	tagatose 6-phosphate aldolase 1, kbaZ subunit
b3133	agaV	N-acetylgalactosamine-specific enzyme IIB component of PTS
b3134	agaW	-
b3135	agaA	-
b3136	agaS	tagatose-6-phosphate ketose/aldose isomerase
b3137	kbaY	tagatose 6-phosphate aldolase 1, kbaY subunit
b3138	agaB	N-acetylgalactosamine-specific enzyme IIB component of PTS
b3139	agaC	N-acetylgalactosamine-specific enzyme IIC component of PTS
b3140	agaD	N-acetylgalactosamine-specific enzyme IID component of PTS
b3141	agaI	galactosamine-6-phosphate isomerase
b3142	yraH	predicted fimbrial-like adhesin protein
b3143	yraI	predicted periplasmic pilin chaperone
b3144	yraJ	predicted outer membrane protein
b3145	yraK	predicted fimbrial-like adhesin protein
b3151	yraQ	predicted permease
b3158	yhbU	predicted peptidase (collagenase-like)
b3159	yhbV	predicted protease
b3173	yhbX	predicted hydrolase, inner membrane
b3196	yrbG	predicted calcium/sodium:proton antiporter
b3197	kdsD	D-arabinose 5-phosphate isomerase
b3198	kdsC	3-deoxy-D-manno-octulosonate 8-phosphate phosphatase
b3199	lptC	conserved protein
b3200	lptA	periplasmic LPS-binding protein
b3201	lptB	predicted transporter subunit: ATP-binding component of ABC superfamily
b3202	rpoN	RNA polymerase, sigma 54 (sigma N) factor
b3203	hpf	predicted ribosome-associated, sigma 54 modulation protein
b3204	ptsN	sugar-specific enzyme IIA component of PTS
b3205	yhbJ	predicted protein with nucleoside triphosphate hydrolase domain
b3206	npr	phosphohistidinoprotein-hexose phosphotransferase component of N-regulated PTS system (Npr)
b3207	yrbL	predicted protein
b3208	mtgA	biosynthetic peptidoglycan transglycosylase
b3209	elbB	isoprenoid biosynthesis protein with amidotransferase-like domain
b3220	yhcG	conserved protein
b3227	dcuD	predicted transporter
b3234	degQ	serine endoprotease, periplasmic
b3235	degS	serine endoprotease, periplasmic
b3240	aaeB	p-hydroxybenzoic acid efflux system component
b3241	aaeA	p-hydroxybenzoic acid efflux system component
b3242	aaeX	membrane protein of efflux system
b3243	aaeR	predicted DNA-binding transcriptional regulator, efflux system
b3260	dusB	tRNA-dihydrouridine synthase B
b3261	fis	global DNA-binding transcriptional dual regulator
b3262	yhdJ	predicted methyltransferase
b3263	yhdU	predicted membrane protein
b3264	envR	DNA-binding transcriptional regulator
b3265	acrE	cytoplasmic membrane lipoprotein
b3266	acrF	multidrug efflux system protein
b3267	yhdV	predicted outer membrane protein
b3268	yhdW	-
b3269	yhdX	predicted amino-acid transporter subunit
b3270	yhdY	predicted amino-acid transporter subunit
b3271	yhdZ	predicted amino-acid transporter subunit
b3291	mscL	mechanosensitive channel
b3292	zntR	DNA-binding transcriptional activator in response to Zn(II)
b3293	yhdN	conserved protein
b3322	gspB	part of gsp divergon involved in type II protein secretion
b3323	gspA	general secretory pathway component, cryptic
b3324	gspC	general secretory pathway component, cryptic
b3325	gspD	general secretory pathway component, cryptic
b3326	gspE	general secretory pathway component, cryptic
b3327	gspF	general secretory pathway component, cryptic
b3328	gspG	pseudopilin, cryptic, general secretion pathway
b3329	gspH	predicted general secretory pathway component, cryptic
b3330	gspI	general secretory pathway component, cryptic
b3331	gspJ	predicted general secretory pathway component, cryptic
b3332	gspK	general secretory pathway component, cryptic
b3333	gspL	general secretory pathway component, cryptic
b3334	gspM	general secretory pathway component, cryptic
b3335	gspO	bifunctional prepilin leader peptidase/ methylase
b3336	bfr	bacterioferritin, iron storage and detoxification protein
b3337	bfd	bacterioferritin-associated ferredoxin
b3339	tufA	protein chain elongation factor EF-Tu (duplicate of tufB)
b3340	fusA	protein chain elongation factor EF-G, GTP-binding
b3341	rpsG	30S ribosomal subunit protein S7
b3342	rpsL	30S ribosomal subunit protein S12
b3348	slyX	conserved protein
b3349	slyD	FKBP-type peptidyl prolyl cis-trans isomerase (rotamase)
b3350	kefB	potassium:proton antiporter
b3351	kefG	component of potassium effux complex with KefB
b3352	yheS	fused predicted transporter subunits of ABC superfamily: ATP-binding components
b3353	yheT	predicted hydrolase
b3354	yheU	conserved protein
b3355	prkB	predicted phosphoribulokinase
b3356	yhfA	conserved protein
b3357	crp	DNA-binding transcriptional dual regulator
b3358	yhfK	conserved inner membrane protein
b3369	yhfL	conserved secreted peptide
b3370	frlA	predicted fructoselysine transporter
b3371	frlB	fructoselysine-6-P-deglycase
b3374	frlD	fructoselysine 6-kinase
b3375	frlR	predicted DNA-binding transcriptional regulator
b3376	yhfS	conserved protein
b3377	yhfT	predicted inner membrane protein
b3378	yhfU	predicted protein
b3379	php	predicted hydrolase
b3380	yhfW	predicted mutase
b3381	yhfX	predicted amino acid racemase
b3391	hofQ	predicted fimbrial transporter
b3392	hofP	predicted protein
b3393	hofO	conserved membrane protein
b3394	hofN	predicted fimbrial assembly protein
b3395	hofM	predicted pilus assembly protein
b3402	yhgE	predicted inner membrane protein
b3411	yhgA	predicted transposase
b3416	malQ	4-alpha-glucanotransferase (amylomaltase)
b3417	malP	maltodextrin phosphorylase
b3418	malT	fused conserved protein: DNA-binding transcriptional activator/maltotriose-ATP-binding protein
b3421	rtcB	conserved protein
b3422	rtcR	sigma 54-dependent transcriptional regulator of rtcBA expression
b3437	gntK	gluconate kinase 2
b3438	gntR	DNA-binding transcriptional repressor
b3441	yhhY	predicted acetyltransferase
b3442	yhhZ	conserved protein
b3444	insA	KpLE2 phage-like element; IS1 repressor protein InsA
b3445	insB	IS1 transposase InsAB'
b3446	yrhB	predicted protein
b3449	ugpQ	glycerophosphodiester phosphodiesterase, cytosolic
b3450	ugpC	glycerol-3-phosphate transporter subunit
b3451	ugpE	glycerol-3-phosphate transporter subunit
b3452	ugpA	glycerol-3-phosphate transporter subunit
b3453	ugpB	glycerol-3-phosphate transporter subunit
b3462	ftsX	predicted transporter subunit: membrane component of ABC superfamily
b3463	ftsE	predicted transporter subunit: ATP-binding component of ABC superfamily
b3464	ftsY	fused Signal Recognition Particle (SRP) receptor: membrane binding protein/conserved protein
b3468	yhhN	conserved inner membrane protein
b3469	zntA	zinc, cobalt and lead efflux system
b3473	yhhS	predicted transporter
b3474	yhhT	predicted inner membrane protein
b3485	yhhJ	predicted transporter subunit: membrane component of ABC superfamily
b3486	rbbA	fused ribosome-associated ATPase: ATP-binding protein/ATP-binding protein/predicted membrane protein
b3487	yhiI	predicted HlyD family secretion protein
b3488	yhiJ	predicted protein
b3491	yhiM	conserved inner membrane protein
b3496	dtpB	predicted transporter
b3508	yhiD	predicted Mg(2+) transport ATPase inner membrane protein
b3509	hdeB	acid-resistance protein
b3510	hdeA	stress response protein acid-resistance protein
b3511	hdeD	acid-resistance membrane protein
b3512	gadE	DNA-binding transcriptional activator
b3513	mdtE	multidrug resistance efflux transporter
b3514	mdtF	multidrug transporter, RpoS-dependent
b3515	gadW	DNA-binding transcriptional activator
b3516	gadX	DNA-binding transcriptional dual regulator
b3517	gadA	glutamate decarboxylase A, PLP-dependent
b3518	yhjA	predicted cytochrome C peroxidase
b3519	treF	cytoplasmic trehalase
b3520	yhjB	predicted DNA-binding response regulator in two-component regulatory system
b3530	bcsC	cellulose synthase subunit
b3531	bcsZ	endo-1,4-D-glucanase
b3532	bcsB	regulator of cellulose synthase, cyclic di-GMP binding
b3533	bcsA	cellulose synthase, catalytic subunit
b3534	yhjQ	-
b3535	yhjR	conserved protein
b3536	bcsE	conserved protein
b3537	bcsF	predicted protein
b3538	bcsG	predicted inner membrane protein
b3540	dppF	dipeptide transporter
b3541	dppD	dipeptide transporter
b3542	dppC	dipeptide transporter
b3543	dppB	dipeptide transporter
b3544	dppA	dipeptide transporter
b3546	eptB	predicted metal dependent hydrolase
b3547	yhjX	predicted transporter
b3548	yhjY	conserved protein
b3552	yiaD	predicted outer membrane lipoprotien
b3555	yiaG	predicted transcriptional regulator
b3562	yiaA	conserved inner membrane protein
b3563	yiaB	conserved inner membrane protein
b3564	xylB	xylulokinase
b3565	xylA	D-xylose isomerase
b3566	xylF	D-xylose transporter subunit
b3567	xylG	fused D-xylose transporter subunits of ABC superfamily: ATP-binding components
b3568	xylH	D-xylose transporter subunit
b3569	xylR	DNA-binding transcriptional activator, xylose-binding
b3570	bax	conserved protein
b3571	malS	alpha-amylase
b3572	avtA	valine-pyruvate aminotransferase
b3573	ysaA	predicted hydrogenase, 4Fe-4S ferredoxin-type component
b3574	yiaJ	predicted DNA-binding transcriptional repressor
b3575	yiaK	2,3-diketo-L-gulonate dehydrogenase, NADH-dependent
b3576	yiaL	conserved protein
b3577	yiaM	predicted transporter
b3578	yiaN	predicted transporter
b3579	yiaO	predicted transporter
b3580	lyxK	L-xylulose kinase
b3581	yiaQ	3-keto-L-gulonate 6-phosphate decarboxylase
b3582	yiaR	predicted L-xylulose 5-phosphate 3-epimerase
b3583	yiaS	L-ribulose-5-phosphate 4-epimerase
b3584	yiaT	predicted protein
b3585	yiaU	predicted DNA-binding transcriptional regulator
b3586	yiaV	membrane fusion protein (MFP) component of efflux pump, signal anchor
b3587	yiaW	conserved inner membrane protein
b3588	aldB	aldehyde dehydrogenase B
b3589	yiaY	predicted Fe-containing alcohol dehydrogenase
b3596	yibG	conserved protein
b3597	yibH	predicted protein
b3598	yibI	predicted inner membrane protein
b3599	mtlA	fused mannitol-specific PTS enzymes: IIA components/IIB components/IIC components
b3600	mtlD	mannitol-1-phosphate dehydrogenase, NAD(P)-binding
b3601	mtlR	DNA-binding repressor
b3602	yibL	conserved protein
b3615	yibD	predicted glycosyl transferase
b3618	yibB	predicted protein
b3635	mutM	formamidopyrimidine/5-formyluracil/ 5-hydroxymethyluracil DNA glycosylase
b3636	rpmG	50S ribosomal subunit protein L33
b3637	rpmB	50S ribosomal subunit protein L28
b3638	yicR	protein associated with replication fork, possible DNA repair protein
b3647	ligB	DNA ligase, NAD(+)-dependent
b3656	yicI	predicted alpha-glucosidase
b3657	yicJ	predicted transporter
b3659	setC	predicted sugar efflux system
b3660	yicL	predicted inner membrane protein
b3661	nlpA	cytoplasmic membrane lipoprotein-28
b3662	nepI	predicted transporter
b3664	yicO	predicted xanthine/uracil permase
b3677	yidI	predicted inner membrane protein
b3678	yidJ	predicted sulfatase/phosphatase
b3679	yidK	predicted transporter
b3680	yidL	predicted DNA-binding transcriptional regulator
b3684	yidP	predicted DNA-binding transcriptional regulator
b3690	cbrA	predicted oxidoreductase with FAD/NAD(P)-binding domain
b3691	dgoT	D-galactonate transporter
b3693	dgoK	2-oxo-3-deoxygalactonate kinase
b3696	yidX	predicted lipoproteinC
b3697	yidA	predicted hydrolase
b3699	gyrB	DNA gyrase, subunit B
b3700	recF	gap repair protein
b3701	dnaN	DNA polymerase III, beta subunit
b3702	dnaA	chromosomal replication initiator protein DnaA, DNA-binding transcriptional dual regulator
b3707	tnaC	tryptophanase leader peptide
b3708	tnaA	tryptophanase/L-cysteine desulfhydrase, PLP-dependent
b3709	tnaB	tryptophan transporter of low affinity
b3710	mdtL	multidrug efflux system protein
b3711	yidZ	predicted DNA-binding transcriptional regulator
b3712	yieE	predicted phosphopantetheinyl transferase
b3713	yieF	chromate reductase, Class I, flavoprotein
b3715	yieH	predicted hydrolase
b3716	cbrB	predicted inner membrane protein
b3717	cbrC	conserved protein
b3718	yieK	predicted 6-phosphogluconolactonase
b3719	yieL	predicted xylanase
b3720	bglH	carbohydrate-specific outer membrane porin, cryptic
b3721	bglB	cryptic phospho-beta-glucosidase B
b3722	bglF	fused beta-glucoside-specific PTS enzymes: IIA component/IIB component/IIC component
b3723	bglG	transcriptional antiterminator of the bgl operon
b3731	atpC	F1 sector of membrane-bound ATP synthase, epsilon subunit
b3732	atpD	F1 sector of membrane-bound ATP synthase, beta subunit
b3733	atpG	F1 sector of membrane-bound ATP synthase, gamma subunit
b3734	atpA	F1 sector of membrane-bound ATP synthase, alpha subunit
b3735	atpH	F1 sector of membrane-bound ATP synthase, delta subunit
b3736	atpF	F0 sector of membrane-bound ATP synthase, subunit b
b3737	atpE	F0 sector of membrane-bound ATP synthase, subunit c
b3738	atpB	F0 sector of membrane-bound ATP synthase, subunit a
b3739	atpI	ATP synthase, membrane-bound accesory subunit
b3748	rbsD	predicted cytoplasmic sugar-binding protein
b3749	rbsA	fused D-ribose transporter subunits of ABC superfamily: ATP-binding components
b3750	rbsC	D-ribose transporter subunit
b3751	rbsB	D-ribose transporter subunit
b3752	rbsK	ribokinase
b3753	rbsR	DNA-binding transcriptional repressor of ribose metabolism
b3765	yifB	predicted bifunctional enzyme and transcriptional regulator
b3783	rho	transcription termination factor
b3784	rfe	UDP-GlcNAc:undecaprenylphosphate GlcNAc-1-phosphate transferase
b3785	wzzE	Entobacterial Common Antigen (ECA) polysaccharide chain length modulation protein
b3786	rffE	UDP-N-acetyl glucosamine-2-epimerase
b3787	rffD	UDP-N-acetyl-D-mannosaminuronic acid dehydrogenase
b3788	rffG	dTDP-glucose 4,6-dehydratase
b3789	rffH	glucose-1-phosphate thymidylyltransferase
b3790	rffC	TDP-fucosamine acetyltransferase
b3791	rffA	TDP-4-oxo-6-deoxy-D-glucose transaminase
b3792	wzxE	O-antigen translocase
b3793	wzyE	predicted Wzy protein involved in ECA polysaccharide chain elongation
b3794	rffM	UDP-N-acetyl-D-mannosaminuronic acid transferase
b3795	yifK	predicted transporter
b3800	aslB	predicted regulator of arylsulfatase activity
b3801	aslA	acrylsulfatase-like enzyme
b3817	yigF	conserved inner membrane protein
b3818	yigG	predicted inner membrane protein
b3832	rmuC	predicted recombination limiting protein
b3833	ubiE	bifunctional 2-octaprenyl-6-methoxy-1,4-benzoquinone methylase/ S-adenosylmethionine:2-DMK methyltransferase
b3834	yigP	conserved protein
b3835	ubiB	2-octaprenylphenol hydroxylase
b3836	tatA	TatABCE protein translocation system subunit
b3838	tatB	TatABCE protein translocation system subunit
b3839	tatC	TatABCE protein translocation system subunit
b3845	fadA	3-ketoacyl-CoA thiolase (thiolase I)
b3846	fadB	fused 3-hydroxybutyryl-CoA epimerase/delta(3)-cis-delta(2)-trans-enoyl-CoA isomerase/enoyl-CoA hydratase/3-hydroxyacyl-CoA dehydrogenase
b3861	yihF	conserved protein
b3872	yihL	predicted DNA-binding transcriptional regulator
b3873	yihM	predicted sugar phosphate isomerase
b3874	yihN	predicted transporter
b3876	yihO	predicted transporter
b3877	yihP	predicted transporter
b3878	yihQ	alpha-glucosidase
b3879	yihR	predicted aldose-1-epimerase
b3880	yihS	predicted glucosamine isomerase
b3881	yihT	predicted aldolase
b3882	yihU	predicted oxidoreductase with NAD(P)-binding Rossmann-fold domain
b3883	yihV	predicted sugar kinase
b3884	yihW	predicted DNA-binding transcriptional regulator
b3889	yiiE	predicted transcriptional regulator
b3890	yiiF	conserved protein
b3896	yiiG	conserved protein
b3897	frvR	predicted regulator
b3898	frvX	predicted endo-1,4-beta-glucanase
b3899	frvB	fused predicted PTS enzymes: IIB component/IIC component
b3900	frvA	predicted enzyme IIA component of PTS
b3901	rhaM	L-rhamnose mutarotase
b3902	rhaD	rhamnulose-1-phosphate aldolase
b3903	rhaA	L-rhamnose isomerase
b3904	rhaB	rhamnulokinase
b3905	rhaS	DNA-binding transcriptional activator, L-rhamnose-binding
b3906	rhaR	DNA-binding transcriptional activator, L-rhamnose-binding
b3907	rhaT	L-rhamnose:proton symporter
b3917	sbp	sulfate transporter subunit
b3918	cdh	CDP-diacylglycerol phosphotidylhydrolase
b3921	yiiR	conserved inner membrane protein
b3925	glpX	fructose 1,6-bisphosphatase II
b3926	glpK	glycerol kinase
b3927	glpF	glycerol facilitator
b3942	katG	catalase/hydroperoxidase HPI(I)
b3943	yijE	predicted permease
b3944	yijF	conserved protein
b3945	gldA	glycerol dehydrogenase, NAD
b3946	fsaB	fructose-6-phosphate aldolase 2
b3947	ptsA	fused predicted PTS enzymes: Hpr component/enzyme I component/enzyme IIA component
b3949	frwC	predicted enzyme IIC component of PTS
b3950	frwB	predicted enzyme IIB component of PTS
b3951	pflD	predicted formate acetyltransferase 2 (pyruvate formate lyase II)
b3952	pflC	pyruvate formate lyase II activase
b3953	frwD	predicted enzyme IIB component of PTS
b3966	btuB	vitamin B12/cobalamin outer membrane transporter
b3967	murI	glutamate racemase
b3989	yjaZ	heat shock protein
b3990	thiH	thiamin biosynthesis ThiGH complex subunit
b3991	thiG	thiamin biosynthesis ThiGH complex subunit
b3992	thiF	thiamin (thiazole moiety) biosynthesis protein
b3993	thiE	thiamin phosphate synthase (thiamin phosphate pyrophosphorylase)
b3994	thiC	thiamin (pyrimidine moiety) biosynthesis protein
b4002	zraP	Zn-binding periplasmic protein
b4003	zraS	sensory histidine kinase in two-component regulatory system with ZraR
b4004	zraR	fused DNA-binding response regulator in two-component regulatory system with ZraS: response regulator/sigma54 interaction protein
b4011	yjaA	conserved protein
b4012	yjaB	predicted acetyltransferase
b4013	metA	homoserine O-transsuccinylase
b4014	aceB	malate synthase A
b4015	aceA	isocitrate lyase
b4016	aceK	isocitrate dehydrogenase kinase/phosphatase
b4017	arpA	ankyrin repeat protein, function unknown
b4020	yjbB	predicted transporter
b4021	pepE	(alpha)-aspartyl dipeptidase
b4023	pagB	conserved protein
b4026	yjbE	predicted protein
b4027	yjbF	predicted lipoprotein
b4028	yjbG	conserved protein
b4029	yjbH	predicted porin
b4031	xylE	D-xylose transporter
b4032	malG	maltose transporter subunit
b4033	malF	maltose transporter subunit
b4034	malE	maltose transporter subunit
b4035	malK	fused maltose transport subunit, ATP-binding component of ABC superfamily/regulatory protein
b4036	lamB	maltose outer membrane porin (maltoporin)
b4037	malM	maltose regulon periplasmic protein
b4047	yjbL	predicted protein
b4048	yjbM	predicted protein
b4055	aphA	acid phosphatase/phosphotransferase, class B, non-specific
b4060	yjcB	predicted inner membrane protein
b4061	yjcC	predicted signal transduction protein (EAL domain containing protein)
b4062	soxS	DNA-binding transcriptional dual regulator
b4063	soxR	DNA-binding transcriptional dual regulator, Fe-S center for redox-sensing
b4064	yjcD	predicted permease
b4065	yjcE	predicted cation/proton antiporter
b4066	yjcF	conserved protein
b4067	actP	acetate transporter
b4068	yjcH	conserved inner membrane protein involved in acetate transport
b4069	acs	acetyl-CoA synthetase
b4070	nrfA	nitrite reductase, formate-dependent, cytochrome
b4071	nrfB	nitrite reductase, formate-dependent, penta-heme cytochrome c
b4072	nrfC	formate-dependent nitrite reductase, 4Fe4S subunit
b4073	nrfD	formate-dependent nitrite reductase, membrane subunit
b4074	nrfE	heme lyase (NrfEFG) for insertion of heme into c552, subunit NrfE
b4075	nrfF	heme lyase (NrfEFG) for insertion of heme into c552, subunit NrfF
b4076	nrfG	heme lyase (NrfEFG) for insertion of heme into c552, subunit NrfG
b4077	gltP	glutamate/aspartate:proton symporter
b4078	yjcO	conserved protein
b4079	fdhF	formate dehydrogenase-H, selenopolypeptide subunit
b4080	mdtP	predicted outer membrane factor of efflux pump
b4081	mdtO	predicted multidrug efflux system component
b4082	mdtN	predicted membrane fusion protein of efflux pump
b4083	yjcS	predicted alkyl sulfatase
b4092	phnP	carbon-phosphorus lyase complex accessory protein
b4093	phnO	predicted acyltransferase with acyl-CoA N-acyltransferase domain
b4094	phnN	ribose 1,5-bisphosphokinase
b4095	phnM	carbon-phosphorus lyase complex subunit
b4096	phnL	carbon-phosphorus lyase complex subunit
b4097	phnK	carbon-phosphorus lyase complex subunit
b4098	phnJ	carbon-phosphorus lyase complex subunit
b4099	phnI	carbon-phosphorus lyase complex subunit
b4100	phnH	carbon-phosphorus lyase complex subunit
b4101	phnG	carbon-phosphorus lyase complex subunit
b4102	phnF	predicted DNA-binding transcriptional regulator of phosphonate uptake and biodegradation
b4104	phnE	-
b4105	phnD	phosphonate/organophosphate ester transporter subunit
b4106	phnC	phosphonate/organophosphate ester transporter subunit
b4107	yjdN	conserved protein
b4108	yjdM	conserved protein
b4109	yjdA	conserved protein with nucleoside triphosphate hydrolase domain
b4110	yjcZ	conserved protein
b4112	basS	sensory histidine kinase in two-component regulatory system with BasR
b4113	basR	DNA-binding response regulator in two-component regulatory system with BasS
b4114	eptA	predicted metal dependent hydrolase
b4115	adiC	arginine:agmatin
b4116	adiY	DNA-binding transcriptional activator
b4117	adiA	biodegradative arginine decarboxylase
b4118	melR	DNA-binding transcriptional dual regulator
b4119	melA	alpha-galactosidase, NAD(P)-binding
b4120	melB	melibiose:sodium symporter
b4121	yjdF	conserved inner membrane protein
b4126	yjdI	conserved protein
b4127	yjdJ	predicted acyltransferase with acyl-CoA N-acyltransferase domain
b4128	yjdK	predicted protein
b4130	yjdL	predicted transporter
b4131	cadA	lysine decarboxylase 1
b4132	cadB	predicted lysine/cadaverine transporter
b4133	cadC	DNA-binding transcriptional activator
b4135	yjdC	predicted transcriptional regulator
b4136	dsbD	fused thiol:disulfide interchange protein: activator of DsbC/conserved protein
b4137	cutA	copper binding protein, copper sensitivity
b4145	yjeJ	predicted protein
b4156	yjeM	predicted transporter
b4167	yjeF	predicted carbohydrate kinase
b4168	yjeE	ATPase with strong ADP affinity
b4169	amiB	N-acetylmuramoyl-l-alanine amidase II
b4170	mutL	methyl-directed mismatch repair protein
b4171	miaA	delta(2)-isopentenylpyrophosphate tRNA-adenosine transferase
b4172	hfq	HF-I, host factor for RNA phage Q beta replication
b4173	hflX	predicted GTPase
b4174	hflK	modulator for HflB protease specific for phage lambda cII repressor
b4175	hflC	modulator for HflB protease specific for phage lambda cII repressor
b4176	yjeT	conserved inner membrane protein
b4178	nsrR	predicted DNA-binding transcriptional regulator
b4179	rnr	exoribonuclease R, RNase R
b4180	rlmB	23S rRNA (Gm2251)-methyltransferase
b4181	yjfI	conserved protein
b4182	yjfJ	predicted transcriptional regulator effector protein
b4183	yjfK	conserved protein
b4184	yjfL	conserved inner membrane protein
b4185	yjfM	conserved protein
b4186	yjfC	predicted synthetase/amidase
b4187	aidB	isovaleryl CoA dehydrogenase
b4191	ulaR	DNA-binding transcriptional dual regulator
b4192	ulaG	predicted L-ascorbate 6-phosphate lactonase
b4193	ulaA	L-ascorbate-specific enzyme IIC component of PTS
b4194	ulaB	L-ascorbate-specific enzyme IIB component of PTS
b4195	ulaC	L-ascorbate-specific enzyme IIA component of PTS
b4196	ulaD	3-keto-L-gulonate 6-phosphate decarboxylase
b4197	ulaE	L-xylulose 5-phosphate 3-epimerase
b4198	ulaF	L-ribulose 5-phosphate 4-epimerase
b4199	yjfY	predicted protein
b4204	yjfZ	predicted protein
b4215	ytfI	predicted protein
b4224	chpS	antitoxin of the ChpB-ChpS toxin-antitoxin system
b4225	chpB	toxin of the ChpB-ChpS toxin-antitoxin system
b4227	ytfQ	predicted sugar transporter subunit: periplasmic-binding component of ABC superfamily
b4230	ytfT	predicted sugar transporter subunit: membrane component of ABC superfamily
b4231	yjfF	predicted sugar transporter subunit: membrane component of ABC superfamily
b4252	tabA	conserved protein
b4256	yjgM	predicted acetyltransferase
b4257	yjgN	conserved inner membrane protein
b4264	idnR	DNA-binding transcriptional repressor, 5-gluconate-binding
b4265	idnT	L-idonate and D-gluconate transporter
b4266	idnO	5-keto-D-gluconate-5-reductase
b4267	idnD	L-idonate 5-dehydrogenase, NAD-binding
b4268	idnK	D-gluconate kinase, thermosensitive
b4287	fecE	KpLE2 phage-like element; iron-dicitrate transporter subunit
b4288	fecD	KpLE2 phage-like element; iron-dicitrate transporter subunit
b4289	fecC	KpLE2 phage-like element; iron-dicitrate transporter subunit
b4290	fecB	KpLE2 phage-like element; iron-dicitrate transporter subunit
b4291	fecA	KpLE2 phage-like element; ferric citrate outer membrane transporter
b4292	fecR	KpLE2 phage-like element; transmembrane signal transducer for ferric citrate transport
b4293	fecI	KpLE2 phage-like element; RNA polymerase, sigma 19 factor
b4309	yjhS	conserved protein
b4310	nanM	conserved protein
b4311	nanC	N-acetylnuraminic acid outer membrane channel protein
b4312	fimB	tyrosine recombinase/inversion of on/off regulator of fimA
b4313	fimE	tyrosine recombinase/inversion of on/off regulator of fimA
b4314	fimA	major type 1 subunit fimbrin (pilin)
b4315	fimI	fimbrial protein involved in type 1 pilus biosynthesis
b4316	fimC	chaperone, periplasmic
b4317	fimD	outer membrane usher protein, type 1 fimbrial synthesis
b4318	fimF	minor component of type 1 fimbriae
b4319	fimG	minor component of type 1 fimbriae
b4320	fimH	minor component of type 1 fimbriae
b4321	gntP	fructuronate transporter
b4322	uxuA	mannonate hydrolase
b4323	uxuB	D-mannonate oxidoreductase, NAD-binding
b4324	uxuR	DNA-binding transcriptional repressor
b4325	yjiC	predicted protein
b4326	iraD	DNA replication/recombination/repair protein
b4327	yjiE	predicted DNA-binding transcriptional regulator
b4328	iadA	isoaspartyl dipeptidase
b4329	yjiG	conserved inner membrane protein
b4330	yjiH	conserved inner membrane protein
b4331	kptA	2'-phosphotransferase
b4332	yjiJ	predicted inner membrane protein
b4333	yjiK	conserved protein
b4334	yjiL	predicted ATPase, activator of (R)-hydroxyglutaryl-CoA dehydratase
b4335	yjiM	predicted 2-hydroxyglutaryl-CoA dehydratase
b4336	yjiN	conserved inner membrane protein
b4337	mdtM	multidrug efflux system protein
b4340	yjiR	fused predicted DNA-binding transcriptional regulator/predicted aminotransferase
b4341	yjiS	conserved protein
b4347	symE	conserved protein
b4355	tsr	methyl-accepting chemotaxis protein I, serine sensor receptor
b4356	yjjL	predicted transporter
b4357	yjjM	predicted DNA-binding transcriptional regulator
b4358	yjjN	predicted oxidoreductase, Zn-dependent and NAD(P)-binding
b4359	opgB	phosphoglycerol transferase I
b4365	yjjQ	predicted DNA-binding transcriptional regulator
b4366	bglJ	DNA-binding transcriptional activator
b4376	osmY	periplasmic protein
b4379	yjjW	predicted pyruvate formate lyase activating enzyme
b4380	yjjI	conserved protein
b4386	lplA	lipoate-protein ligase A
b4387	ytjB	conserved protein
b4394	yjjX	thiamin metabolism associated protein
b4397	creA	conserved protein
b4398	creB	DNA-binding response regulator in two-component regulatory system with CreC
b4399	creC	sensory histidine kinase in two-component regulatory system with CreB or PhoB, regulator of the CreBC regulon
b4400	creD	inner membrane protein
b4407	thiS	sulphur carrier protein
b4460	araH	fused L-arabinose transporter subunits of ABC superfamily: membrane components
b4463	ygcU	predicted FAD containing dehydrogenase
[truncated: 50 more rows]
