# Supplementary material for: Gene Decay in Shigella as an Incipient Stage of Host-Adaptation
Source: PLoS One. 2011 Nov 16;6(11):e27754. doi: 10.1371/journal.pone.0027754 (PMC3218036; doi:10.1371/journal.pone.0027754)
Supplement: Table S3 — Recombination of pseudogenes in Shigella. (XLS) [file pone.0027754.s003.xls]

## Sheet: Sheet1
Table S3: Recombination of pseudogenes in Shigella.
Note:
"fun" indicates this gene is functional;
"iXXX" indicates an indel (including frameshift) inactivation taking place at the site of XXXth aa;
"stXXX" indicates a nonsense mutation taking place at the site of XXXth aa;
"THXXX" indicates a 5'end truncation, with 1st aa ~ XXXth aa being truncated;
"TTXXX" indicates a 3'end truncation, with XXXth aa ~ last aa being truncated;
"del" indicates gene deletion.
LocusTag	SBO	SDY	SF2a	SF5	SSON	name	product
b0681	i116;	i120;st390;	fun	fun	st390;	ybfM	predicted outer membrane porin
b0816	st70;	fun	st70;	st70;	fun	yliL	predicted protein
b0894	st100;	fun	i87;st100;	st100;	fun	dmsA	dimethyl sulfoxide reductase, anaerobic, subunit A
b0933	i41;	i41;	fun	fun	fun	ssuB	alkanesulfonate transporter subunit
b0956	i134;	fun	i134;	fun	fun	ycbG	conserved protein
b1060	st38;	fun	st38;	st38;	fun	bssS	predicted protein
b1068	st289;	fun	st278;st289;	st289;	fun	yceM	predicted oxidoreductase with NAD(P)-binding Rossmann-fold domain
b1496	st354;	del	st354;	st354;iSt421;	fun	yddA	fused predicted multidrug transporter subunits of ABC superfamily: membrane component/ATP-binding component
b1645	st109;	i21;st109;	st109;	st109;	fun	ydhK	conserved inner membrane protein
b1701	i326;TT494;	st228;i326;	fun	fun	TH427;	fadK	short chain acyl-CoA synthetase, anaerobic
b1746	fun	st334;	i456;	fun	st334;	astD	succinylglutamic semialdehyde dehydrogenase
b1748	fun	st13;st193;	st193;	st193;	fun	astC	succinylornithine transaminase, PLP-dependent
b1821	i28;	fun	i28;	fun	fun	yebN	conserved inner membrane protein
b1867	i74;	TT74;	i74;	i74;	fun	yecD	predicted hydrolase
b1896	i53;iSt296;	fun	i53;TT158;	i53;	fun	otsA	trehalose-6-phosphate synthase
b1956	st56;i104;st214;	fun	st56;	st56;	fun	yedQ	predicted diguanylate cyclase
b1971	st72;	fun	st72;	st72;	fun	yedY	predicted reductase
b1985	st39;i219;	st39;i219;	st39;i219;st393;	st39;i219;st393;	fun	yeeO	predicted multidrug efflux system
b2464	st136;	st136;	fun	fun	fun	talA	transaldolase A
b2482	i196;	fun	i196;	i196;	fun	hyfB	hydrogenase 4, membrane subunit
b2841	i323;st405;i413;	fun	fun	st405;i413;	fun	araE	arabinose transporter
b3079	i50;iSt102;	i42;st87;st107;	st107;i218;	st107;i218;	i57;	ygjJ	conserved protein
b3121	st71;i345;	i249;iSt312;TH185;	st116;i345;	i229;i304;i345;	TH190;	yhaC	predicted protein
b3220	TT136;	fun	TT136;	TT136;	TT136;	yhcG	conserved protein
b3861	i329;	i232;	fun	i232;	TT226;	yihF	conserved protein
b4156	i190;i269;i392;	fun	iSt57;i328;	i328;	iSt57;	yjeM	predicted transporter
b4482	i112;	fun	i112;	i112;	i112;	yigE	predicted protein
