# Supplementary material for: Gene Decay in Shigella as an Incipient Stage of Host-Adaptation
Source: PLoS One. 2011 Nov 16;6(11):e27754. doi: 10.1371/journal.pone.0027754 (PMC3218036; doi:10.1371/journal.pone.0027754)
Supplement: Table S4 — Pseudogenes shared by SDY and O157. (XLS) [file pone.0027754.s004.xls]

## Sheet: Sheet1
Table S4: Pseudogenes shared by SDY and O157.
Note:
"fun" indicates this gene is functional;
"iXXX" indicates an indel (including frameshift) inactivation taking place at the site of XXXth aa;
"stXXX" indicates a nonsense mutation taking place at the site of XXXth aa;
"THXXX" indicates a 5'end truncation, with 1st aa ~ XXXth aa being truncated;
"TTXXX" indicates a 3'end truncation, with XXXth aa ~ last aa being truncated;
"del" indicates gene deletion.
LocusTag	SDY	O157	name	product
b0005	TT70;	TT70;	yaaX	predicted protein
b0228	TT107;	st99;	yafM	conserved protein
b0681	i120;st390;	i147;	ybfM	predicted outer membrane porin
b0706	TT184;	st20;	ybfD	conserved protein
b0718	st341;	st721;	ybgQ	predicted outer membrane protein
b0940	TH586;	i163;	ycbS	predicted outer membrane usher protein
b1001	st295;	TT299;	yccE	predicted protein
b1053	iSt62;	st37;	mdtG	predicted drug efflux system
b1309	i148;	i112;	ycjM	predicted glucosyltransferase
b1377	i261;	i118;	ompN	outer membrane pore protein N, non-specific
b1463	TH75;	i223;	nhoA	N-hydroxyarylamine O-acetyltransferase
b1527	TT209;	st263;	yneK	predicted protein
b1615	iSt48;st329;i410;	i340;	uidC	predicted outer membrane porin protein
b1617	st183;	i230;	uidA	beta-D-glucuronidase
b1730	TH190;	i232;	ydjO	predicted protein
b1769	i199;i304;iSt370;	i35;	ydjE	predicted transporter
b1985	st39;i219;	st380;	yeeO	predicted multidrug efflux system
b2067	st352;i924;	i153;	yegE	predicted diguanylate cyclase, GGDEF domain signalling protein
b2120	TH399;	st510;	yehM	predicted protein
b2271	iSt237;	i88;i213;i227;	yfbL	predicted peptidase
b2409	st140;	st185;	yfeR	predicted DNA-binding transcriptional regulator
b2703	iSt249;	i32;	srlE	glucitol/sorbitol-specific enzyme IIB component of PTS
b2769	st183;	st190;	ygcQ	predicted flavoprotein
b2788	i102;	st74;	gudX	predicted glucarate dehydratase
b3013	TH91;	i74;	yqhG	conserved protein
b3227	TH324;	i409;	dcuD	predicted transporter
b3266	i560;	iSt624;	acrF	multidrug efflux system protein
b3530	st448;st513;	i134;	bcsC	cellulose synthase subunit
b3664	i92;st111;	i302;	yicO	predicted xanthine/uracil permase
b3989	iSt116;	i137;	yjaZ	heat shock protein
